# Supplementary material for: Profiling of epigenetic marker regions in murine ILCs under homeostatic and inflammatory conditions
Source: J Exp Med. 2022 Aug 8;219(10):e20210663. doi: 10.1084/jem.20210663 (PMC9386974; doi:10.1084/jem.20210663)
Supplement: Table S1 — shows localization of ILC marker regions and associated gene locus, localization of methylation profiles shown in Figs. 2 B and 3 D, and amplification and sequencing primer for the ILC2 marker regions analyzed by pyrosequencing. [file JEM_20210663_TableS1.xlsx]

## Sheet: Table S1 (A)
Table S1 (A): Localization of ILC marker regions and associated gene locus
ILC subpopulation	Marker region	chromosomal localization	associated gene	Ensembl gene ID
ILC1	Il2rb	chr15:78492265-78492552	Il2rb	ENSMUSG00000068227
ILC1	Tbx21_1	chr11:97113120-97113340	Tbx21	ENSMUSG00000001444
ILC1	Runx2	chr17:44703124-44703361	Runx2	ENSMUSG00000039153
ILC1	Tbx21_2	chr11:97109340-97109360	Tbx21	ENSMUSG00000001444
ILC1	Trerf1	chr17:47319316-47319500	Trerf1	ENSMUSG00000064043
ILC1	Ifng	chr10:118440950-118441400	Ifng	ENSMUSG00000055170
ILC1	Gpr18	chr14:121914850-121915000	Gpr18	ENSMUSG00000050350
ILC1	Klrc1	chr6:129676500-129679500	Klrc1	ENSMUSG00000030167
ILC2	Dhx40	chr11:86893300-86893500	Dhx40	ENSMUSG00000018425
ILC2	Ptgir_1	chr7:16905650-16905700	Ptgir	ENSMUSG00000043017
ILC2	Chdh	chr14:30009420-30009560	Chdh	ENSMUSG00000015970
ILC2	Rem2	chr14:54477520-54477620	Rem2	ENSMUSG00000022176
ILC2	Ptgir_2	chr7:16907860-16907950	Ptgir	ENSMUSG00000043017
ILC2	Neb	chr2:52341000-52341400	Neb	ENSMUSG00000026950
ILC2	Bcl11b	chr12:107993600-107993900	Bcl11b	ENSMUSG00000048251
ILC2	Il5	chr11:53721750-53721890	Il5	ENSMUSG00000036117
ILC2	Nmur1	chr1:86388900-86389000	Nmur1	ENSMUSG00000026237
ILC2	Il4_1	chr11:53617400-53618000	Il4	ENSMUSG00000000869
ILC2	Gata3	chr2:9865450-9865600	Gata3	ENSMUSG00000015619
ILC2	Il1rl1	chr1:40425530-40425710	Il1rl1	ENSMUSG00000026069
ILC2	Ptpn13	chr5:103504260-103504440	Ptpn13	ENSMUSG00000034573
ILC2	Il4_2	chr11:53615240-53615400	Il4	ENSMUSG00000000869
ILC3	Il7r	chr15:9579750-9580050	Il7r	ENSMUSG00000003882
ILC3	Lrrk2	chr15:91674100-91674160	Lrrk2	ENSMUSG00000036273
ILC3	Blk	chr14:63409450-63409650	Blk	ENSMUSG00000014453
ILC3	Vipr2	chr12:116077040-116077170	Vipr2	ENSMUSG00000011171
ILC3	Exoc6	chr19:37673610-37673760	Exoc6	ENSMUSG00000053799
ILC3	Pxdc1	chr13:34649648-34651432	Pxdc1	ENSMUSG00000021411
ILC3	Emb	chr13:117263220-117263410	Emb	ENSMUSG00000021728
LTi	Prelid2	chr18:41942610-41942740	Prelid2	ENSMUSG00000056671
LTi	Itih1	chr14:30942400-30942600	Itih1	ENSMUSG00000006529
LTi	Cdc14a	chr3:116335670-116335800	Cdc14a	ENSMUSG00000033502
LTi	St3gal3	chr4:118131318-118132130	St3gal3	ENSMUSG00000028538
LTi	Ckb	chr12:111670660-111670760	Ckb	ENSMUSG00000001270
LTi	Il1r1	chr1:40267250-40267600	Il1r1	ENSMUSG00000026072
LTi	Ccr6	chr17:8236350-8236550	Ccr6	ENSMUSG00000040899
LTi	Il23r	chr6:67491164-67491993	Il23r	ENSMUSG00000049093
LTi	Stra6	chr9:58139380-58139600	Stra6	ENSMUSG00000032327
LTi	c-kit	chr5:75634130-75634180	c-kit	ENSMUSG00000005672

## Sheet: Table S1 (B)
Table S1 (B): Localization of methylation profiles shown in Figure 2B and 3D
DMR-associated gene	depicted region
Tbx21	chr11:97101800-97116000
Ifng	chr10:118436217-118447000
Klrc1	chr6:129665046-129683827
Gata3	chr2:9856447-9878800
Il1rl1	chr1:40416912-40440126
Il4	chr11:53610000-53622061
Il23r	chr6:67484540-67496722
Il1r1	chr1:40261924-40273718
Exoc6	chr19_37669447_37681895
Nmur1	chr1:86382000-86392000

## Sheet: Table S1 (C)
Table S1 (C): Amplification and sequencing primer for the ILC2 marker regions analyzed by pyrosequencing
Marker region	amplificate chromosomal localization	amplification primer-forward	amplification primer-reverse	sequencing primer 1	sequencing primer 2
Ptgir_2	chr7:16907722-16908088	AGAGGTTGATAGGATGGGATTTTAG	CCACTAAACAATCTCTAACCCTTAAC (biotinylated)	AAGGTTAATTTGAAATTTATTTGAAGAG
Chdh	chr14:30009282-30009698	AAGTAGTAGAATTTTAGGTTTTGTAGT	TAACAATAATAAAAATCTCCACCCCTAAC (biotinylated)	AAAAGGATGGTTTTTGGT	GGTAGAAGTAGTATTGTTAAATGT
Bcl11b	chr12:107993462-107994038	ATTGGTTTTTTTTTTTAATTTTATTTTGT (biotinylated)	CTCTCCAATCCTATAATCTCTTACAT	CCAATCCTATAATCTCTTACATT	AAAAATAATCATAATTTACAAACTACCT
Nmur1	chr1:86388762-86389138	AGTGGGTGTAATTGTAGTATTGT	ACTTTTTCACTCCTTCACTTAACC (biotinylated)	GGGTGTAATTGTAGTATTGTTT	AGGTGTAAGATTTAGGTATTTAATTTAT
Gata3	chr2:9865312-9865738	GGGGAGGAAATGGAAGAAAAGAA	CTAATTTCACCTCCTTACAATCC (biotinylated)	AAGGAAGAAGGAAGAAAAAT	ATATTGTATTAGGTATAAAGT
Il4	chr11:53615102-53615538	ATGTGTGAGAGTTTAGGATTAATATAGTA (biotinylated)	ATCTCTCCCCCTCTCCTATAAAATACAC	ACAAACACTCTAACCCCTA	ACTAAATTTTCATAAACCCCAA
Neb	chr2:52340862-52341538	AAGTGAAAGATTTAAATGTGGAAGATGAA	ACAACAACCCACCATCTTCAA (biotinylated)	TGAAATTTAAAGAGTTTTGGAAGAGT	AGGAGAGATTAATAGATAAAAGGT
Ptpn13	chr5:103504122-103504578	GGAAATTATGTTAGTTTTTTTAGAGTGTT	TCTACCATCCTCTCCCTCCTAAAT (biotinylated)	ATGTTAGTTTTTTTAGAGTGTTTGA	AAAATGAATAATTTATAGATGATATTGAAG
Rem2	chr14:54477382-54477758	AATTGTTAGTAGAGTTGGATTTGAG (biotinylated)	CTAAAATAACCAATCAAATTCATCTACAAC	CCAATCAAATTCATCTACAACTT
Il1rl1	chr1:40425392-40425848	GTATTGATAAAAGAAGTATTAGGAAAGTT	TCATACCTAACTACACATTTCCTATCT (biotinylated)	TTAGTTTAATTGTATAAGATTTTAAAAATG	AGATTGGTTTGTTTTAATTT
Il5	chr11: 53721601-53721935	TGGTATAGGTTTGTGTTTTAGTTG	TAATAACCCTATCACCAACAAACATTA (biotinylated)	GTTAGATGTAGATGATTTATAGTTTAGTA	TTTTATGAGTAGGGATAGGA
