# Supplementary material for: Profiling of epigenetic marker regions in murine ILCs under homeostatic and inflammatory conditions
Source: J Exp Med. 2022 Aug 8;219(10):e20210663. doi: 10.1084/jem.20210663 (PMC9386974; doi:10.1084/jem.20210663)
Supplement: Table S2 — shows the 1,000 top DMRs among Th and ILC subsets from unsupervised hierarchical clustering. [file JEM_20210663_TableS2.xlsx]

## Sheet: res.df
Table S2: 1000 top DMRs among T helper and ILC subsets from unsupervised hierarchical clustering
Chr	Start	End	NearestGene	NearestGeneID	MeanMethyl_ILC1	MeanMethyl_ILC2	MeanMethyl_ILC3	MeanMethyl_LTi	MeanMethyl_NK	MeanMethyl_Th1	MeanMethyl_Th2	MeanMethyl_Th17
chr9	44880938	44880999	Kmt2a	ENSMUSG00000002028	0.735774	0.596443	0.950994	0.930394	0.00426365	0.0252539	0.00211533	0.00957579
chr9	44880938	44880972	Kmt2a	ENSMUSG00000002028	0.736625	0.570516	0.951306	0.937946	0.00420103	0.0259452	0.00208228	0.00905717
chr9	44880913	44880972	Kmt2a	ENSMUSG00000002028	0.732183	0.536918	0.949574	0.942329	0.0041363	0.0266753	0.00205303	0.00861677
chr9	44880913	44880961	Kmt2a	ENSMUSG00000002028	0.731405	0.527165	0.949276	0.944071	0.00411598	0.0269027	0.00204327	0.00846803
chr9	44880897	44880914	Kmt2a	ENSMUSG00000002028	0.711156	0.420955	0.940939	0.953186	0.00392633	0.0290612	0.00196435	0.00728626
chr9	44880891	44880914	Kmt2a	ENSMUSG00000002028	0.708189	0.409958	0.939611	0.953597	0.00390812	0.0292706	0.00195772	0.00718623
chr16	89833194	89833242	Tiam1	ENSMUSG00000002489	0.980449	0.894718	0.922775	0.88675	0.927917	0.149865	0.0447768	0.100978
chr16	89833042	89833242	Tiam1	ENSMUSG00000002489	0.980655	0.888825	0.918618	0.888771	0.921505	0.143625	0.0414509	0.108134
chr16	89832987	89833242	Tiam1	ENSMUSG00000002489	0.980796	0.887132	0.917497	0.890213	0.920208	0.142756	0.0409342	0.110678
chr16	89833042	89833074	Tiam1	ENSMUSG00000002489	0.980872	0.883581	0.914952	0.890934	0.916016	0.138462	0.0386825	0.114718
chr16	89833030	89833074	Tiam1	ENSMUSG00000002489	0.980931	0.883109	0.914656	0.891552	0.915781	0.138441	0.038645	0.115549
chr16	89832920	89832958	Tiam1	ENSMUSG00000002489	0.9824	0.8737	0.909084	0.906558	0.913694	0.141869	0.0396341	0.133754
chr16	89832616	89833061	Tiam1	ENSMUSG00000002489	0.983879	0.862498	0.903572	0.922316	0.917542	0.157064	0.047247	0.153315
chr16	89832616	89832958	Tiam1	ENSMUSG00000002489	0.984855	0.855705	0.899974	0.932515	0.918472	0.163779	0.0503916	0.165772
chr16	89832653	89832921	Tiam1	ENSMUSG00000002489	0.985115	0.854678	0.899388	0.934939	0.918658	0.164615	0.0505434	0.168811
chr16	89832634	89832769	Tiam1	ENSMUSG00000002489	0.985725	0.849716	0.896919	0.941559	0.92006	0.170952	0.053798	0.17698
chr16	89832616	89832769	Tiam1	ENSMUSG00000002489	0.985776	0.848958	0.896558	0.942249	0.920263	0.171995	0.0544257	0.177779
chr16	89832476	89832769	Tiam1	ENSMUSG00000002489	0.985794	0.845063	0.89471	0.944396	0.92075	0.176646	0.0578734	0.179944
chr16	89832476	89832659	Tiam1	ENSMUSG00000002489	0.985964	0.841457	0.892992	0.947303	0.921532	0.18133	0.0608897	0.183289
chr14	54180152	54180182	Traj39	ENSMUSG00000076891	0.750606	0.823826	0.893448	0.827608	0.767618	0.00687681	0.0862608	0.016941
chr14	54180117	54180162	Traj39	ENSMUSG00000076891	0.74923	0.824086	0.894204	0.827833	0.76608	0.00678083	0.0865505	0.016815
chr10	128459370	128459398	Smarcc2	ENSMUSG00000025369	0.826801	0.0060581	0.846695	0.629554	0.72153	0.0140811	0.00975019	0.0276883
chr10	128459370	128459419	Smarcc2	ENSMUSG00000025369	0.826328	0.00602212	0.844415	0.629945	0.718395	0.0138487	0.0100999	0.02764
chr14	54189339	54189536	Traj30	ENSMUSG00000076899	0.817953	0.825765	0.792809	0.823313	0.921336	0.0177676	0.109285	0.0925858
chr14	54173848	54173987	Traj44	ENSMUSG00000076886	0.888859	0.846109	0.887907	0.927038	0.924017	0.138264	0.152444	0.107673
chr14	54188592	54188777	Traj31	ENSMUSG00000076898	0.813725	0.828153	0.810523	0.84	0.921146	0.0159271	0.118201	0.119013
chr16	89832366	89832435	Tiam1	ENSMUSG00000002489	0.984206	0.818339	0.881529	0.951764	0.919761	0.201007	0.08081	0.187191
chr16	89832366	89832374	Tiam1	ENSMUSG00000002489	0.983794	0.816314	0.880379	0.951248	0.919002	0.201523	0.0822946	0.186734
chr14	54188490	54188593	Traj31	ENSMUSG00000076898	0.813378	0.82599	0.810367	0.844374	0.920849	0.0159343	0.118695	0.12462
chr14	54190493	54190763	Traj29	ENSMUSG00000076900	0.823058	0.752301	0.755131	0.819732	0.933507	0.0302592	0.0816202	0.0789698
chr19	43523060	43523069	Got1	ENSMUSG00000025190	0.885718	0.762615	0.914332	0.808246	0.844197	0.0771705	0.0987681	0.08585
chr14	54188339	54188511	Traj31	ENSMUSG00000076898	0.813297	0.824204	0.809552	0.846838	0.920504	0.0159675	0.118783	0.12802
chr9	40454437	40454593	Gramd1b	ENSMUSG00000040111	0.967985	0.892988	0.884924	0.850656	0.910299	0.0799723	0.0728645	0.317916
chr14	54190547	54190763	Traj29	ENSMUSG00000076900	0.823015	0.746563	0.754566	0.819618	0.934308	0.0309754	0.0805153	0.0790453
chr9	40454504	40454716	Gramd1b	ENSMUSG00000040111	0.953169	0.868988	0.862878	0.831957	0.889278	0.0772732	0.059599	0.270272
chr14	54188140	54188340	Traj31	ENSMUSG00000076898	0.813396	0.819042	0.806509	0.852307	0.919305	0.0160986	0.11863	0.136022
chr14	54197847	54197958	Traj22	ENSMUSG00000076907	0.83216	0.738451	0.698205	0.761945	0.917165	0.0271043	0.0461556	0.0543675
chr14	54188140	54188309	Traj31	ENSMUSG00000076898	0.813427	0.818503	0.806161	0.852787	0.919167	0.0161141	0.118593	0.136755
chr11	43381827	43381921	Gm12148	ENSMUSG00000084889	0.931208	0.855266	0.776651	0.76156	0.977403	0.10675	0.10912	0.137067
chr11	43381827	43381946	Gm12148	ENSMUSG00000084889	0.9306	0.855418	0.776455	0.760613	0.977488	0.107248	0.108401	0.136836
chr14	54197513	54197577	Traj22	ENSMUSG00000076907	0.837055	0.744344	0.691185	0.759643	0.920558	0.0282857	0.055042	0.056816
chr11	43381827	43381994	Gm12148	ENSMUSG00000084889	0.92926	0.855768	0.776119	0.758645	0.977667	0.108406	0.106945	0.136396
chr11	43381827	43382052	Gm12148	ENSMUSG00000084889	0.928453	0.855986	0.775985	0.757549	0.977767	0.109146	0.106164	0.136183
chr14	54197415	54197577	Traj22	ENSMUSG00000076907	0.837064	0.744138	0.690536	0.75964	0.920517	0.0284446	0.0558862	0.0572485
chr14	54197415	54197525	Traj22	ENSMUSG00000076907	0.837117	0.74407	0.690055	0.759618	0.920524	0.0285574	0.0564946	0.0575492
chr14	54198232	54198263	Traj21	ENSMUSG00000076908	0.822453	0.724537	0.703836	0.767016	0.909882	0.0272098	0.0397214	0.0563638
chr14	54203193	54203336	Traj16	ENSMUSG00000076913	0.783899	0.80488	0.765566	0.771444	0.882046	0.0400494	0.0859922	0.027054
chr14	54198232	54198317	Traj21	ENSMUSG00000076908	0.82144	0.723072	0.70435	0.767538	0.909116	0.0273103	0.0392926	0.0567135
chr6	115677505	115677709	Raf1	ENSMUSG00000000441	0.874403	0.805035	0.803681	0.839198	0.917382	0.027356	0.100599	0.181159
chr14	54202707	54202916	Traj16	ENSMUSG00000076913	0.789355	0.829287	0.767791	0.770028	0.903615	0.0529221	0.108085	0.0375325
chr16	89833529	89833749	Tiam1	ENSMUSG00000002489	0.979384	0.921663	0.94477	0.909639	0.967326	0.271751	0.153174	0.175354
chr6	115677505	115677614	Raf1	ENSMUSG00000000441	0.863151	0.792764	0.796171	0.827206	0.911355	0.0229559	0.0929636	0.176684
chr14	54191502	54191572	Traj28	ENSMUSG00000076901	0.812779	0.594455	0.761798	0.810582	0.948131	0.0526097	0.0576149	0.0752176
chr14	54198232	54198889	Traj21	ENSMUSG00000076908	0.809932	0.706745	0.70968	0.773013	0.900474	0.0294938	0.0362494	0.0616894
chr6	115677505	115677933	Raf1	ENSMUSG00000000441	0.892546	0.827088	0.818528	0.859812	0.927761	0.0539484	0.12818	0.19419
chr11	43381827	43382817	Gm12148	ENSMUSG00000084889	0.907764	0.859275	0.776129	0.738795	0.978766	0.128766	0.0970391	0.135394
chr14	54202536	54202916	Traj16	ENSMUSG00000076913	0.786142	0.825508	0.764751	0.766985	0.906752	0.0557433	0.114423	0.041641
chr14	54198311	54198889	Traj21	ENSMUSG00000076908	0.807248	0.702932	0.710932	0.774298	0.898458	0.0299833	0.0355055	0.0628306
chr14	54191722	54191815	Traj28	ENSMUSG00000076901	0.806029	0.566669	0.765499	0.807859	0.948901	0.0597207	0.0523808	0.0730327
chr14	54191777	54191815	Traj28	ENSMUSG00000076901	0.805249	0.564555	0.765821	0.807617	0.948894	0.0604414	0.0518763	0.0728093
chr16	89833529	89833770	Tiam1	ENSMUSG00000002489	0.979351	0.922181	0.945093	0.910448	0.967847	0.275736	0.158169	0.179535
chr14	54198631	54198739	Traj21	ENSMUSG00000076908	0.805038	0.699727	0.711997	0.775417	0.896769	0.0303216	0.0347833	0.0637102
chr14	54198637	54198739	Traj21	ENSMUSG00000076908	0.804616	0.699141	0.712179	0.775603	0.896456	0.0304282	0.0347179	0.0639183
chr6	115677626	115677933	Raf1	ENSMUSG00000000441	0.929289	0.869992	0.846474	0.90057	0.948269	0.092689	0.1722	0.216071
chr5	125056519	125056531	Ncor2	ENSMUSG00000029478	0.1052	0.156737	0.265542	0.117282	0.090582	0.889696	0.880506	0.880912
chr14	54202485	54202916	Traj16	ENSMUSG00000076913	0.785073	0.82404	0.763817	0.7661	0.907452	0.0564417	0.116075	0.0427872
chr8	94435852	94435894			0.881821	0.871388	0.878643	0.898259	0.92402	0.11206	0.0974351	0.248491
chr14	54198523	54198889	Traj21	ENSMUSG00000076908	0.804158	0.698566	0.712338	0.775745	0.896142	0.0306195	0.034776	0.0642148
chr11	43381148	43381567	Gm12148	ENSMUSG00000084889	0.951685	0.85245	0.81065	0.817776	0.973137	0.110686	0.16233	0.169285
chr8	94435852	94436002			0.883344	0.873677	0.879917	0.899727	0.928025	0.115614	0.101119	0.250685
chr8	94435780	94436002			0.879076	0.869274	0.876774	0.896628	0.922243	0.111914	0.0976504	0.247072
chr8	94435893	94436002			0.884945	0.875829	0.881212	0.901147	0.931526	0.118546	0.104114	0.252677
chr9	44983994	44984346	Cd3d	ENSMUSG00000032094	0.824263	0.749963	0.791366	0.849829	0.943527	0.0686239	0.155771	0.0733691
chr14	54191891	54192138	Traj27	ENSMUSG00000076902	0.795531	0.555636	0.767715	0.805984	0.947446	0.0671839	0.0474492	0.0707316
chr11	43381120	43381567	Gm12148	ENSMUSG00000084889	0.952291	0.852297	0.812669	0.820179	0.972933	0.11182	0.165044	0.171561
chr11	43381148	43381529	Gm12148	ENSMUSG00000084889	0.952696	0.852274	0.813324	0.821315	0.972865	0.111721	0.165923	0.171927
chr14	54187501	54187563	Traj31	ENSMUSG00000076898	0.8265	0.762601	0.78562	0.867507	0.911993	0.0173569	0.116114	0.163327
chr14	54191973	54192163	Traj27	ENSMUSG00000076902	0.79323	0.555221	0.767916	0.805758	0.946988	0.0684707	0.0466464	0.0703381
chr8	94435780	94435809			0.871963	0.861936	0.871537	0.891462	0.912606	0.105747	0.0918694	0.241052
chr8	94435708	94436002			0.875952	0.866436	0.87469	0.894617	0.918799	0.110263	0.096305	0.245022
chr4	32426156	32426236	Bach2	ENSMUSG00000040270	0.845005	0.685407	0.664328	0.864168	0.813084	0.0314946	0.0815019	0.0271479
chr14	54191807	54192342	Traj27	ENSMUSG00000076902	0.792075	0.5587	0.767355	0.806071	0.946522	0.0682808	0.046881	0.0704066
chr14	54191973	54192212	Traj27	ENSMUSG00000076902	0.792036	0.555589	0.767915	0.80571	0.946715	0.0690006	0.0463353	0.0701778
chr14	54191777	54192476	Traj27	ENSMUSG00000076902	0.791184	0.560174	0.76708	0.806201	0.946231	0.0683765	0.0468637	0.0703834
chr14	54192025	54192212	Traj27	ENSMUSG00000076902	0.790919	0.555611	0.767977	0.805624	0.94648	0.0695757	0.0459845	0.0700024
chr14	54187468	54187548	Traj31	ENSMUSG00000076898	0.827467	0.758555	0.784565	0.868005	0.911642	0.0174441	0.116009	0.164394
chr11	43381120	43381529	Gm12148	ENSMUSG00000084889	0.953257	0.852124	0.81527	0.823593	0.972669	0.112865	0.168539	0.174163
chr14	54191891	54192291	Traj27	ENSMUSG00000076902	0.79024	0.556956	0.767752	0.805739	0.946252	0.0695981	0.0460168	0.0700001
chr14	54192129	54192163	Traj27	ENSMUSG00000076902	0.78947	0.555574	0.768082	0.805499	0.946179	0.0703448	0.0455146	0.0697676
chr11	43381148	43381335	Gm12148	ENSMUSG00000084889	0.953799	0.852068	0.816374	0.825269	0.972557	0.11298	0.169983	0.174982
chr14	54192129	54192212	Traj27	ENSMUSG00000076902	0.78832	0.556131	0.768038	0.805479	0.945903	0.0708035	0.0452532	0.0696296
chr5	125056322	125056531	Ncor2	ENSMUSG00000029478	0.110327	0.1593	0.26527	0.124814	0.0959037	0.889551	0.880361	0.882038
chr16	89832013	89832371	Tiam1	ENSMUSG00000002489	0.962876	0.773647	0.852604	0.925155	0.895247	0.186131	0.0936365	0.17621
chr14	54192025	54192342	Traj27	ENSMUSG00000076902	0.786673	0.55776	0.767769	0.805576	0.945449	0.0712321	0.0450408	0.069505
chr11	43381120	43381335	Gm12148	ENSMUSG00000084889	0.954292	0.851925	0.818183	0.827337	0.972376	0.11411	0.172419	0.177116
chr14	54198802	54198889	Traj21	ENSMUSG00000076908	0.797257	0.689091	0.71525	0.778676	0.891072	0.0324889	0.0339246	0.0677336
chr6	115677708	115677933	Raf1	ENSMUSG00000000441	0.943281	0.887168	0.857938	0.916532	0.956262	0.114043	0.194515	0.226325
chr14	54192137	54192342	Traj27	ENSMUSG00000076902	0.78345	0.559031	0.767698	0.805487	0.944692	0.0725871	0.0442546	0.0690963
chr14	54192129	54192476	Traj27	ENSMUSG00000076902	0.781945	0.560508	0.767387	0.805607	0.944266	0.0729433	0.0440717	0.0689954
chr16	89833529	89833852	Tiam1	ENSMUSG00000002489	0.979301	0.922966	0.945502	0.911767	0.968509	0.282214	0.167234	0.187074
chr16	89831586	89832935	Tiam1	ENSMUSG00000002489	0.936513	0.786696	0.855498	0.894927	0.889508	0.173998	0.081502	0.17272
chr11	43382228	43382817	Gm12148	ENSMUSG00000084889	0.885939	0.862612	0.776396	0.719413	0.979744	0.149446	0.0878929	0.134756
chr16	89832034	89832241	Tiam1	ENSMUSG00000002489	0.959789	0.764424	0.846817	0.920832	0.89056	0.183193	0.0966702	0.173675
chr11	43382350	43382733	Gm12148	ENSMUSG00000084889	0.883018	0.863223	0.776886	0.717229	0.979884	0.152772	0.0869714	0.13492
chr12	33174166	33174368	Atxn7l1	ENSMUSG00000020564	0.906612	0.901481	0.81003	0.82852	0.963491	0.126397	0.204119	0.132208
chr15	62039365	62039443	Pvt1	ENSMUSG00000097039	0.852925	0.793746	0.658127	0.84513	0.868671	0.0666928	0.0666699	0.109372
chr12	33174073	33174279	Atxn7l1	ENSMUSG00000020564	0.907791	0.901311	0.819785	0.841895	0.966151	0.137532	0.204284	0.13718
chr6	115677375	115677872	Raf1	ENSMUSG00000000441	0.857144	0.789438	0.792743	0.821904	0.90689	0.0362343	0.106147	0.179626
chr12	33174278	33174428	Atxn7l1	ENSMUSG00000020564	0.906959	0.901003	0.806171	0.82289	0.96216	0.124038	0.204929	0.132638
chr11	43381120	43381210	Gm12148	ENSMUSG00000084889	0.956677	0.851258	0.826719	0.837204	0.971522	0.119228	0.183836	0.186968
chr12	33174363	33174404	Atxn7l1	ENSMUSG00000020564	0.906953	0.900989	0.805642	0.822153	0.962006	0.123603	0.204958	0.13252
chr4	32426484	32426580	Bach2	ENSMUSG00000040270	0.896298	0.779706	0.772996	0.85629	0.884473	0.0748312	0.171916	0.0885165
chr12	33174363	33174428	Atxn7l1	ENSMUSG00000020564	0.90731	0.900798	0.804836	0.820839	0.961651	0.123513	0.205383	0.133218
chr9	44983994	44984533	Cd3d	ENSMUSG00000032094	0.81961	0.737795	0.77844	0.839545	0.938699	0.0686837	0.159363	0.0734252
chr9	44984152	44984523	Cd3d	ENSMUSG00000032094	0.8216	0.738907	0.778599	0.8405	0.939499	0.0690957	0.162279	0.0741921
chr14	54187141	54187296	Traj31	ENSMUSG00000076898	0.837115	0.71483	0.774943	0.872117	0.908278	0.0184559	0.115211	0.173848
chr12	33174011	33174404	Atxn7l1	ENSMUSG00000020564	0.907601	0.900463	0.816064	0.836736	0.964865	0.135955	0.20496	0.137651
chr14	54187141	54187228	Traj31	ENSMUSG00000076898	0.837867	0.711209	0.774242	0.872398	0.90802	0.0185447	0.115164	0.174531
chr14	54202081	54202916	Traj16	ENSMUSG00000076913	0.776296	0.809455	0.757199	0.760438	0.909956	0.0598696	0.124845	0.0500569
chr6	115677375	115677933	Raf1	ENSMUSG00000000441	0.867437	0.801577	0.801157	0.833469	0.912906	0.049414	0.119709	0.186544
chr14	54187141	54187184	Traj31	ENSMUSG00000076898	0.83841	0.70854	0.773751	0.872592	0.907835	0.0186119	0.115134	0.175013
chr16	89831538	89832935	Tiam1	ENSMUSG00000002489	0.928315	0.783026	0.852173	0.886796	0.886102	0.173366	0.0828215	0.172394
chr15	62039284	62039464	Pvt1	ENSMUSG00000097039	0.845806	0.790496	0.654225	0.840691	0.863182	0.0652129	0.0661702	0.106579
chr16	89831908	89832371	Tiam1	ENSMUSG00000002489	0.951271	0.759874	0.842957	0.912414	0.886252	0.180414	0.095976	0.173619
chr10	128459300	128459314	Smarcc2	ENSMUSG00000025369	0.768979	0.00654004	0.82047	0.552616	0.683321	0.0161082	0.00793121	0.0279783
chr12	33173925	33174279	Atxn7l1	ENSMUSG00000020564	0.908101	0.898716	0.82383	0.847637	0.966657	0.148827	0.205861	0.144418
chr16	84705878	84705939	Mir155hg	ENSMUSG00000097418	0.897029	0.827223	0.805348	0.83225	0.911243	0.126172	0.2078	0.0710903
chr11	43382698	43382817	Gm12148	ENSMUSG00000084889	0.865297	0.863017	0.775831	0.70459	0.979553	0.166248	0.0842563	0.135543
chr5	125056171	125056528	Ncor2	ENSMUSG00000029478	0.124902	0.169938	0.266899	0.145206	0.112097	0.888357	0.880541	0.883466
chr16	84705763	84705939	Mir155hg	ENSMUSG00000097418	0.893548	0.82659	0.806109	0.829822	0.908337	0.126797	0.207073	0.0685885
chr16	89833630	89833852	Tiam1	ENSMUSG00000002489	0.979189	0.924814	0.946774	0.914444	0.970593	0.295388	0.182453	0.199777
chr16	89831538	89832769	Tiam1	ENSMUSG00000002489	0.9247	0.777037	0.84841	0.885379	0.884261	0.175426	0.0856854	0.174855
chr16	84705751	84705939	Mir155hg	ENSMUSG00000097418	0.891972	0.826267	0.806359	0.828708	0.907014	0.127023	0.206622	0.0675731
chr14	54174664	54174762	Traj43	ENSMUSG00000076887	0.896402	0.781369	0.808858	0.832433	0.89537	0.122742	0.122278	0.121311
chr16	84705763	84705870	Mir155hg	ENSMUSG00000097418	0.890068	0.825956	0.806871	0.827393	0.90543	0.127421	0.206346	0.0660868
chr4	32425817	32425868	Bach2	ENSMUSG00000040270	0.800104	0.607999	0.594348	0.862013	0.782906	0.0213701	0.0475799	0.0135656
chr16	84705751	84705870	Mir155hg	ENSMUSG00000097418	0.888179	0.825549	0.807117	0.826051	0.903842	0.127662	0.205739	0.0649352
chr16	89831908	89832241	Tiam1	ENSMUSG00000002489	0.944055	0.747382	0.83467	0.9038	0.878995	0.175721	0.0989855	0.170717
chr5	125056990	125057127	Gm42838	ENSMUSG00000105604	0.105035	0.299729	0.355931	0.0723263	0.0916082	0.873792	0.90123	0.8668
chr5	125057092	125057127	Gm42838	ENSMUSG00000105604	0.105533	0.302632	0.35288	0.0712255	0.085804	0.873148	0.899386	0.864052
chr4	32426156	32426726	Bach2	ENSMUSG00000040270	0.891857	0.773796	0.765002	0.857346	0.878347	0.0806171	0.175612	0.0985485
chr7	126367521	126367542	Mir7058	ENSMUSG00000099017	0.753289	0.690378	0.787167	0.854881	0.928874	0.0781147	0.141962	0.0640243
chr5	125056990	125057163	Gm42838	ENSMUSG00000105604	0.106475	0.304277	0.350544	0.0711912	0.0836783	0.873446	0.898238	0.862636
chr14	54202203	54202486	Traj17	ENSMUSG00000076912	0.769979	0.800265	0.751877	0.755526	0.913245	0.0633895	0.133476	0.0563042
chr5	125057092	125057163	Gm42838	ENSMUSG00000105604	0.106964	0.306486	0.34812	0.0704517	0.0794545	0.873066	0.896818	0.860568
chr14	54192773	54193000	Traj27	ENSMUSG00000076902	0.719113	0.624954	0.750696	0.808942	0.924991	0.083045	0.0380675	0.0688528
chr4	83322579	83322800	Ttc39b	ENSMUSG00000038172	0.85942	0.835561	0.809429	0.906735	0.800648	0.113525	0.148548	0.111259
chr5	125057092	125057210	Gm42838	ENSMUSG00000105604	0.108942	0.311275	0.34182	0.0696083	0.0720818	0.873099	0.893353	0.856012
chr5	125057155	125057210	Gm42838	ENSMUSG00000105604	0.110895	0.316147	0.335529	0.0687176	0.0644337	0.873094	0.889914	0.851449
chr4	83322080	83322365	Ttc39b	ENSMUSG00000038172	0.759129	0.816817	0.791958	0.895324	0.71869	0.0721324	0.0816249	0.0963579
chr1	78453789	78453830	4833412K13Rik	ENSMUSG00000104018	0.924252	0.891666	0.897402	0.89738	0.959417	0.19303	0.211505	0.182913
chr8	94435493	94435867			0.82892	0.827489	0.846558	0.867213	0.868627	0.0945949	0.0846575	0.223037
chr14	54181530	54181611	Traj37	ENSMUSG00000076893	0.729784	0.750206	0.802006	0.78515	0.720475	0.02566	0.0699732	0.0291643
chr14	54202146	54202486	Traj17	ENSMUSG00000076912	0.767102	0.795059	0.749889	0.753941	0.913579	0.0641676	0.135595	0.0583578
chr7	127298645	127298735	Itgal	ENSMUSG00000030830	0.79785	0.71642	0.764698	0.819126	0.870902	0.0813502	0.151392	0.0190104
chr6	115677360	115677933	Raf1	ENSMUSG00000000441	0.844472	0.778403	0.785169	0.809412	0.899055	0.0456757	0.112534	0.179799
chr4	32425160	32425514	Bach2	ENSMUSG00000040270	0.789836	0.573327	0.649491	0.80028	0.82807	0.036269	0.0354421	0.017667
chr14	54192773	54193398	Traj27	ENSMUSG00000076902	0.701786	0.645295	0.742828	0.809412	0.918194	0.0819347	0.0378655	0.0712782
chr9	44982981	44983192	Cd3d	ENSMUSG00000032094	0.71784	0.673639	0.756164	0.78071	0.892306	0.053837	0.0703598	0.0493315
chr4	32425185	32425309	Bach2	ENSMUSG00000040270	0.790224	0.572502	0.661258	0.789722	0.833637	0.0394111	0.0347315	0.0188659
chr16	84706600	84706624	Mir155hg	ENSMUSG00000097418	0.931231	0.838598	0.797656	0.853433	0.940159	0.125998	0.221759	0.142473
chr4	32425160	32425356	Bach2	ENSMUSG00000040270	0.790173	0.572642	0.660128	0.790657	0.83305	0.039178	0.0348243	0.0187841
chr4	32425160	32425309	Bach2	ENSMUSG00000040270	0.790384	0.572841	0.66378	0.787285	0.834445	0.0403109	0.0347429	0.0192418
chr4	32425160	32425243	Bach2	ENSMUSG00000040270	0.790589	0.573129	0.667112	0.784162	0.835637	0.0413975	0.0347031	0.0196866
chr16	84706600	84706696	Mir155hg	ENSMUSG00000097418	0.93164	0.838508	0.79721	0.853292	0.940519	0.12623	0.221966	0.144794
chr4	32425160	32425226	Bach2	ENSMUSG00000040270	0.790702	0.573361	0.668873	0.782466	0.836206	0.0420202	0.0347088	0.0199462
chr1	78453406	78453652	4833412K13Rik	ENSMUSG00000104018	0.950551	0.937037	0.927229	0.908026	0.958991	0.215526	0.245384	0.204724
chr14	54202081	54202486	Traj17	ENSMUSG00000076912	0.76448	0.790191	0.748137	0.752582	0.913801	0.0648211	0.137351	0.060156
chr1	138560875	138561213	Gm37080	ENSMUSG00000102651	0.850744	0.808509	0.783353	0.901276	0.830566	0.102277	0.0896582	0.182842
chr9	40454437	40454894	Gramd1b	ENSMUSG00000040111	0.88102	0.794625	0.794936	0.779803	0.82436	0.0790379	0.0451252	0.197819
chr15	62039846	62039928	Pvt1	ENSMUSG00000097039	0.920258	0.834351	0.736102	0.888889	0.936086	0.130171	0.106965	0.253073
chr7	126367238	126367639	Mir7058	ENSMUSG00000099017	0.772248	0.713229	0.81141	0.868043	0.934591	0.100096	0.175876	0.0814413
chr14	54185985	54186204	Traj32	ENSMUSG00000076897	0.849729	0.605951	0.771302	0.874083	0.903221	0.0299595	0.121568	0.190369
chr3	89178947	89179109	Scamp3	ENSMUSG00000028049	0.75413	0.594362	0.676416	0.749984	0.888818	0.0323877	0.0237634	0.0564456
chr19	43523165	43523174	Got1	ENSMUSG00000025190	0.798696	0.65782	0.838889	0.712477	0.778505	0.0518203	0.0556374	0.0476404
chr15	62039852	62039928	Pvt1	ENSMUSG00000097039	0.920239	0.833526	0.736102	0.887958	0.936505	0.131417	0.107717	0.25462
chr7	102064060	102064350	Rnf121	ENSMUSG00000070426	0.786428	0.832362	0.748212	0.84121	0.90976	0.140745	0.0778001	0.133242
chr14	54185826	54186204	Traj32	ENSMUSG00000076897	0.848016	0.607637	0.772421	0.873422	0.903841	0.0312254	0.123183	0.190729
chr1	138560713	138560876	Gm37080	ENSMUSG00000102651	0.791659	0.728289	0.722821	0.857543	0.762893	0.0550791	0.0367453	0.106017
chr9	40454504	40454894	Gramd1b	ENSMUSG00000040111	0.872444	0.784145	0.78539	0.772081	0.815211	0.078379	0.0409404	0.182216
chr1	138560604	138561137	Gm37080	ENSMUSG00000102651	0.814405	0.761473	0.747781	0.875313	0.789865	0.0753676	0.0592634	0.139565
chr14	54185826	54186045	Traj32	ENSMUSG00000076897	0.846676	0.608298	0.773467	0.872878	0.90433	0.0324027	0.124571	0.191124
chr14	54181596	54181747	Traj37	ENSMUSG00000076893	0.722232	0.743101	0.797086	0.782097	0.712046	0.0271687	0.0692063	0.0311982
chr7	127298734	127298824	Itgal	ENSMUSG00000030830	0.824302	0.750605	0.805349	0.842823	0.887818	0.120209	0.196036	0.041847
chr1	138560728	138560775	Gm37080	ENSMUSG00000102651	0.787687	0.72253	0.718706	0.854348	0.758177	0.0527488	0.0343989	0.102046
chr14	54202081	54202310	Traj17	ENSMUSG00000076912	0.760936	0.78393	0.745618	0.75053	0.914338	0.0658684	0.140192	0.0627788
chr12	107991968	107991997	Bcl11b	ENSMUSG00000048251	0.79195	0.589572	0.686789	0.777426	0.95741	0.0654437	0.0854879	0.0879962
chr7	126367521	126367801	Mir7058	ENSMUSG00000099017	0.711499	0.643796	0.729826	0.819651	0.912535	0.0536997	0.110821	0.0494384
chr7	127298480	127298646	Itgal	ENSMUSG00000030830	0.76804	0.6815	0.720982	0.791105	0.849927	0.0573554	0.11945	0.00823377
chr7	127298480	127298876	Itgal	ENSMUSG00000030830	0.792345	0.711395	0.757395	0.813433	0.866278	0.0853748	0.15317	0.0235543
chr9	40454715	40454865	Gramd1b	ENSMUSG00000040111	0.861388	0.764183	0.766007	0.75613	0.7969	0.0780422	0.0325754	0.145976
chr12	107991929	107991973	Bcl11b	ENSMUSG00000048251	0.790411	0.585943	0.68324	0.775832	0.955742	0.0643118	0.0829901	0.0889933
chr1	138560604	138561213	Gm37080	ENSMUSG00000102651	0.818199	0.766725	0.752009	0.878058	0.794236	0.0808298	0.0662371	0.148
chr1	36763129	36763226	Zap70	ENSMUSG00000026117	0.838536	0.616937	0.770566	0.73817	0.890897	0.0855174	0.046695	0.107113
chr12	107991929	107992100	Bcl11b	ENSMUSG00000048251	0.789708	0.587973	0.686054	0.775367	0.95714	0.0653113	0.0865608	0.0870072
chr1	36763178	36763308	Zap70	ENSMUSG00000026117	0.839804	0.614101	0.77411	0.745688	0.890512	0.0889	0.0474687	0.109416
chr14	54193299	54193605	Traj26	ENSMUSG00000076903	0.663461	0.690694	0.722639	0.810202	0.901884	0.0776582	0.0383267	0.0782196
chr12	33173652	33174279	Atxn7l1	ENSMUSG00000020564	0.90625	0.888535	0.828295	0.854521	0.965746	0.179521	0.211585	0.164926
chr3	89178878	89179401	Scamp3	ENSMUSG00000028049	0.815624	0.687812	0.740235	0.808158	0.925859	0.0987751	0.0792753	0.122954
chr7	127298480	127298605	Itgal	ENSMUSG00000030830	0.763706	0.676548	0.714718	0.786984	0.846809	0.0543881	0.115327	0.00703063
chr3	89178878	89179141	Scamp3	ENSMUSG00000028049	0.749836	0.590774	0.671897	0.74499	0.88445	0.0341126	0.0251919	0.0581304
chr14	54193299	54193667	Traj26	ENSMUSG00000076903	0.661487	0.693161	0.721002	0.810202	0.9008	0.0771225	0.0385391	0.0788886
chr14	54202081	54202204	Traj17	ENSMUSG00000076912	0.758249	0.778942	0.74382	0.749134	0.914549	0.0665243	0.14198	0.0646186
chr1	36763178	36763405	Zap70	ENSMUSG00000026117	0.839158	0.609256	0.774962	0.75107	0.888164	0.091968	0.0487848	0.111501
chr1	36763066	36763405	Zap70	ENSMUSG00000026117	0.836866	0.612256	0.769531	0.740563	0.888026	0.0874295	0.0478227	0.108394
chr14	54199720	54199773	Traj20	ENSMUSG00000076909	0.75392	0.642826	0.728719	0.786873	0.872031	0.0504512	0.044845	0.0928168
chr7	126367618	126367801	Mir7058	ENSMUSG00000099017	0.695828	0.626327	0.708323	0.806439	0.906408	0.0445441	0.0991428	0.0439687
chr12	107991996	107992178	Bcl11b	ENSMUSG00000048251	0.781463	0.585663	0.687868	0.768199	0.958452	0.0663595	0.094002	0.0811415
chr11	43383077	43383123	Gm12148	ENSMUSG00000084889	0.816215	0.852202	0.759022	0.665549	0.975751	0.179859	0.0797654	0.133568
chr6	41201539	41201568	Trbv21	ENSMUSG00000076477	0.889976	0.930608	0.850163	0.93173	0.942587	0.341239	0.0910232	0.223027
chr1	36763307	36763405	Zap70	ENSMUSG00000026117	0.838897	0.604538	0.776462	0.75727	0.886108	0.0953054	0.0500573	0.113767
chr12	107991972	107992183	Bcl11b	ENSMUSG00000048251	0.780353	0.583878	0.686365	0.767149	0.957789	0.0659022	0.0929783	0.0813508
chr14	54196197	54196599	Traj23	ENSMUSG00000076906	0.812425	0.696785	0.66982	0.772404	0.90158	0.0372456	0.122932	0.0825798
chr16	84708886	84709180	Mir155hg	ENSMUSG00000097418	0.906789	0.867786	0.835283	0.809698	0.941113	0.129139	0.171011	0.221703
chr14	54196289	54196428	Traj23	ENSMUSG00000076906	0.812365	0.696358	0.669595	0.772434	0.901437	0.0372776	0.123549	0.0828554
chr5	125057402	125057423	Gm42838	ENSMUSG00000105604	0.12814	0.342006	0.26613	0.0632713	0.0202153	0.873254	0.842076	0.798252
chr7	127298821	127298876	Itgal	ENSMUSG00000030830	0.834571	0.764449	0.821222	0.85182	0.894102	0.141044	0.218019	0.0556379
chr1	36763178	36763490	Zap70	ENSMUSG00000026117	0.837399	0.603709	0.774132	0.75472	0.884747	0.0945718	0.0503794	0.113277
chr14	54196186	54196599	Traj23	ENSMUSG00000076906	0.81153	0.695594	0.669643	0.77287	0.901037	0.0374484	0.124509	0.0830145
chr16	89833746	89833852	Tiam1	ENSMUSG00000002489	0.979027	0.927292	0.948125	0.91859	0.972746	0.315789	0.210236	0.222994
chr16	84705246	84705347	Mir155hg	ENSMUSG00000097418	0.8193	0.795139	0.784464	0.767634	0.848096	0.120802	0.141171	0.0490472
chr14	54203830	54204222	Traj15	ENSMUSG00000076914	0.746735	0.651699	0.695793	0.729969	0.828416	0.0197588	0.0614185	0.0237856
chr1	36762971	36763490	Zap70	ENSMUSG00000026117	0.83386	0.608492	0.765848	0.738273	0.884613	0.087418	0.0486231	0.108358
chr16	84706902	84707121	Mir155hg	ENSMUSG00000097418	0.936525	0.834572	0.78711	0.846964	0.944956	0.130237	0.221767	0.177286
chr13	44320954	44321149	1700029N11Rik	ENSMUSG00000098144	0.915828	0.723068	0.569897	0.657565	0.911506	0.101973	0.105262	0.0654132
chr11	43383077	43383264	Gm12148	ENSMUSG00000084889	0.808568	0.849318	0.75456	0.658554	0.974777	0.178966	0.0790912	0.132693
chr7	102064030	102064395	Rnf121	ENSMUSG00000070426	0.779299	0.824694	0.740944	0.831568	0.901304	0.143663	0.0802403	0.136978
chr14	54196197	54196428	Traj23	ENSMUSG00000076906	0.810585	0.69403	0.669271	0.77336	0.90037	0.0376687	0.126635	0.08369
chr7	102064010	102064395	Rnf121	ENSMUSG00000070426	0.788716	0.832279	0.752562	0.839834	0.907738	0.153053	0.0861929	0.147312
chr3	89178878	89179505	Scamp3	ENSMUSG00000028049	0.824739	0.702866	0.750532	0.817171	0.930911	0.114722	0.0934653	0.138047
chr12	107991968	107992288	Bcl11b	ENSMUSG00000048251	0.774276	0.577765	0.682275	0.76165	0.95597	0.0649029	0.0919506	0.0803582
chr16	84704372	84704421	Mir155hg	ENSMUSG00000097418	0.767251	0.791796	0.679182	0.69391	0.815997	0.0435866	0.0453822	0.0739479
chr14	54196260	54196307	Traj23	ENSMUSG00000076906	0.810209	0.693388	0.669119	0.773555	0.900096	0.0377378	0.127524	0.0839712
chr7	126367701	126367801	Mir7058	ENSMUSG00000099017	0.685416	0.614984	0.693938	0.797241	0.902042	0.0395579	0.0932015	0.0412404
chr1	36763037	36763545	Zap70	ENSMUSG00000026117	0.834053	0.602964	0.76845	0.747142	0.882322	0.0919654	0.05052	0.111492
chr14	54185423	54185533	Traj33	ENSMUSG00000076896	0.827601	0.635723	0.781982	0.865533	0.910069	0.043321	0.139606	0.193556
chr1	78453288	78453500	4833412K13Rik	ENSMUSG00000104018	0.959446	0.951166	0.936212	0.912983	0.957874	0.236302	0.272794	0.22416
chr14	54199738	54200059	Traj20	ENSMUSG00000076909	0.746199	0.638123	0.729447	0.78533	0.873373	0.053181	0.0501174	0.0953534
chr14	54196197	54196307	Traj23	ENSMUSG00000076906	0.809312	0.692285	0.668995	0.774022	0.899581	0.037942	0.128967	0.0843429
chr1	36763129	36763545	Zap70	ENSMUSG00000026117	0.835126	0.599344	0.771911	0.755421	0.881416	0.095845	0.0517134	0.114153
chr13	44321103	44321160	1700029N11Rik	ENSMUSG00000098144	0.916504	0.727451	0.572613	0.658287	0.914358	0.107361	0.110214	0.0687778
chr1	36762971	36763545	Zap70	ENSMUSG00000026117	0.83296	0.603372	0.7664	0.74366	0.881834	0.0905787	0.0502225	0.110527
chr16	84705209	84705255	Mir155hg	ENSMUSG00000097418	0.811417	0.791862	0.780606	0.760027	0.84261	0.119744	0.132797	0.0491411
chr17	31206064	31206260	Ubash3a	ENSMUSG00000042345	0.690628	0.534077	0.569621	0.785113	0.923398	0.0463509	0.0229414	0.0535372
chr1	138560604	138560775	Gm37080	ENSMUSG00000102651	0.769382	0.70405	0.704994	0.843232	0.739742	0.0486589	0.0311055	0.0957375
chr14	54185237	54185561	Traj33	ENSMUSG00000076896	0.826356	0.637519	0.782209	0.864972	0.910236	0.0438658	0.140294	0.193701
chr3	89178878	89179109	Scamp3	ENSMUSG00000028049	0.735764	0.572475	0.657721	0.731233	0.874426	0.028973	0.021293	0.0520467
chr12	107182492	107182551	Gm2800	ENSMUSG00000084871	0.725735	0.728256	0.767208	0.737161	0.888878	0.100255	0.0788529	0.0535026
chr1	36763178	36763545	Zap70	ENSMUSG00000026117	0.834988	0.597464	0.772474	0.757867	0.880538	0.0971667	0.0522515	0.115055
chr14	54199888	54199930	Traj20	ENSMUSG00000076909	0.744975	0.63722	0.729682	0.785269	0.873421	0.0536941	0.0507642	0.0958818
chr4	32424777	32424955	Bach2	ENSMUSG00000040270	0.791915	0.592578	0.726809	0.715987	0.844611	0.0733326	0.0404246	0.0344252
chr14	54185237	54185545	Traj33	ENSMUSG00000076896	0.825342	0.639055	0.782505	0.864554	0.910453	0.0443577	0.140961	0.193811
chr14	54199772	54200059	Traj19	ENSMUSG00000076910	0.744864	0.637307	0.729575	0.785066	0.873603	0.053654	0.051026	0.0957942
chr16	84706902	84707510	Mir155hg	ENSMUSG00000097418	0.937236	0.832924	0.783293	0.842542	0.945864	0.131915	0.219933	0.183394
chr17	31206064	31206181	Ubash3a	ENSMUSG00000042345	0.68526	0.527283	0.561332	0.781085	0.923794	0.0447388	0.0208986	0.0501656
chr9	13701706	13702130	Maml2	ENSMUSG00000031925	0.963792	0.87664	0.831672	0.874922	0.969074	0.177948	0.2489	0.206657
chr12	107182417	107182551	Gm2800	ENSMUSG00000084871	0.732202	0.724741	0.768155	0.740492	0.893906	0.100661	0.0849075	0.0579624
chr14	54185237	54185533	Traj33	ENSMUSG00000076896	0.824021	0.64105	0.782878	0.864004	0.910727	0.044993	0.141818	0.193954
chr10	68039755	68039937	Rtkn2	ENSMUSG00000037846	0.850102	0.600133	0.586909	0.754468	0.906762	0.0761554	0.071788	0.0741618
chr12	107182417	107182493	Gm2800	ENSMUSG00000084871	0.736639	0.722274	0.768773	0.742771	0.89744	0.100879	0.0889294	0.0609252
chr10	68039755	68039859	Rtkn2	ENSMUSG00000037846	0.858302	0.605976	0.595524	0.756218	0.910196	0.0819892	0.0763847	0.0791002
chr16	84706931	84707510	Mir155hg	ENSMUSG00000097418	0.937484	0.832415	0.782164	0.841398	0.946143	0.132366	0.219488	0.185402
chr14	54199888	54200059	Traj19	ENSMUSG00000076910	0.743358	0.636414	0.729702	0.784739	0.873892	0.0541757	0.0520798	0.0962669
chr12	33174787	33174840	Atxn7l1	ENSMUSG00000020564	0.91213	0.883526	0.783963	0.784724	0.947431	0.132766	0.224685	0.166131
chr1	78453288	78454199	4833412K13Rik	ENSMUSG00000104018	0.920354	0.882188	0.888501	0.897169	0.957771	0.209066	0.230277	0.198944
chr11	88103420	88103801	Cuedc1	ENSMUSG00000018378	0.956725	0.945338	0.849579	0.944372	0.76038	0.203907	0.220552	0.189792
chr1	36763037	36763621	Zap70	ENSMUSG00000026117	0.832495	0.598817	0.767495	0.749548	0.879441	0.0938292	0.0518662	0.112776
chr8	94435281	94436002			0.797555	0.804442	0.829767	0.850537	0.835431	0.0920887	0.0837821	0.216453
chr12	107182417	107182477	Gm2800	ENSMUSG00000084871	0.738669	0.721226	0.769103	0.743823	0.898934	0.101067	0.0909621	0.0624223
chr1	36763178	36763601	Zap70	ENSMUSG00000026117	0.833863	0.595096	0.77151	0.758637	0.878743	0.09801	0.0530169	0.115637
chr14	54185237	54185505	Traj33	ENSMUSG00000076896	0.822023	0.644062	0.783431	0.863169	0.911134	0.0459489	0.143104	0.194171
chr1	36762971	36763621	Zap70	ENSMUSG00000026117	0.831622	0.599422	0.765742	0.746334	0.879181	0.092496	0.0515245	0.111849
chr3	101284647	101284929	Cd2	ENSMUSG00000027863	0.751107	0.641417	0.786958	0.809601	0.752048	0.0734195	0.0195942	0.0813512
chr9	13701706	13702290	Maml2	ENSMUSG00000031925	0.964012	0.876694	0.830607	0.875234	0.96917	0.179477	0.249993	0.208278
chr16	89833529	89834091	Tiam1	ENSMUSG00000002489	0.979531	0.927203	0.947314	0.918878	0.970817	0.317783	0.221337	0.225585
chr17	31205942	31206290	Ubash3a	ENSMUSG00000042345	0.684249	0.526592	0.559531	0.779571	0.923745	0.0455033	0.0220702	0.0515456
chr14	54203830	54204331	Traj15	ENSMUSG00000076914	0.743616	0.637013	0.68714	0.725738	0.824351	0.0187972	0.0604574	0.024003
chr6	115677292	115677933	Raf1	ENSMUSG00000000441	0.81393	0.748465	0.76292	0.777814	0.878305	0.0424805	0.105611	0.172146
chr16	84707042	84707510	Mir155hg	ENSMUSG00000097418	0.937773	0.831784	0.780761	0.839929	0.94648	0.132935	0.2189	0.187792
chr1	36763129	36763621	Zap70	ENSMUSG00000026117	0.833043	0.594798	0.770203	0.757109	0.878011	0.0975421	0.0531868	0.115325
chr16	84707120	84707403	Mir155hg	ENSMUSG00000097418	0.937852	0.831443	0.780322	0.839939	0.946499	0.132905	0.218901	0.188438
chr17	31205942	31206260	Ubash3a	ENSMUSG00000042345	0.679628	0.520737	0.552329	0.776065	0.924119	0.0441301	0.0202758	0.0486228
chr12	107991929	107992394	Bcl11b	ENSMUSG00000048251	0.764535	0.568039	0.67544	0.752865	0.952495	0.0633457	0.0900108	0.0791619
chr9	40454088	40454172	Gramd1b	ENSMUSG00000040111	0.972603	0.917168	0.917103	0.883258	0.947245	0.113271	0.181972	0.510685
chr16	84707813	84707970	Mir155hg	ENSMUSG00000097418	0.937766	0.839078	0.787262	0.830483	0.94903	0.13702	0.214232	0.193908
chr11	117114239	117114265	Sec14l1	ENSMUSG00000020823	0.841925	0.682254	0.859675	0.920965	0.874628	0.0594284	0.225081	0.191379
chr14	54194030	54194326	Traj26	ENSMUSG00000076903	0.659334	0.714499	0.690863	0.80908	0.886371	0.0659774	0.0517923	0.092148
chr16	84707120	84707510	Mir155hg	ENSMUSG00000097418	0.937984	0.831247	0.779515	0.838429	0.946765	0.133493	0.218261	0.189675
chr12	107182361	107182477	Gm2800	ENSMUSG00000084871	0.744133	0.718993	0.77032	0.746797	0.902407	0.102178	0.0977143	0.0673816
chr9	13701706	13702095	Maml2	ENSMUSG00000031925	0.963	0.876624	0.836157	0.875056	0.968591	0.18149	0.252309	0.209388
chr8	94435493	94435709			0.782284	0.789637	0.819004	0.84051	0.820581	0.0812547	0.0755426	0.202365
chr16	84704190	84704421	Mir155hg	ENSMUSG00000097418	0.760529	0.784683	0.652842	0.685947	0.808384	0.0373048	0.0411591	0.0717538
chr17	80059472	80059610	Hnrnpll	ENSMUSG00000024095	0.971362	0.626884	0.894326	0.825577	0.990931	0.272157	0.247547	0.101759
chr4	83321859	83322081	Ttc39b	ENSMUSG00000038172	0.736478	0.808905	0.795897	0.89139	0.707097	0.0948161	0.0933619	0.113596
chr11	97112985	97113121	Tbx21	ENSMUSG00000001444	0.335663	0.913119	0.874164	0.942445	0.0866442	0.0696594	0.65501	0.676036
chr12	107991968	107992394	Bcl11b	ENSMUSG00000048251	0.761607	0.566439	0.675074	0.750308	0.952377	0.0634147	0.0912692	0.0777895
chr13	44321083	44321319	1700029N11Rik	ENSMUSG00000098144	0.916504	0.733724	0.579474	0.661721	0.916951	0.115967	0.119069	0.075046
chr16	84707726	84707970	Mir155hg	ENSMUSG00000097418	0.938276	0.837037	0.784183	0.831194	0.948905	0.137153	0.21539	0.193958
chr12	107182514	107182835	Gm2800	ENSMUSG00000084871	0.698157	0.745718	0.76462	0.721067	0.855502	0.101801	0.0620577	0.0412625
chr3	89178878	89179597	Scamp3	ENSMUSG00000028049	0.829921	0.712186	0.756852	0.822537	0.93348	0.127072	0.105063	0.149884
chr13	44320954	44321342	1700029N11Rik	ENSMUSG00000098144	0.916289	0.733439	0.579821	0.662096	0.916507	0.115804	0.119094	0.0751154
chr8	94436319	94436477			0.838626	0.851582	0.851357	0.879857	0.935663	0.150614	0.144773	0.249173
chr4	83321736	83322365	Ttc39b	ENSMUSG00000038172	0.742258	0.808878	0.796107	0.891853	0.714029	0.0990679	0.0959094	0.114851
chr9	13701706	13702044	Maml2	ENSMUSG00000031925	0.962739	0.876625	0.837653	0.87514	0.968428	0.182936	0.253667	0.210554
chr17	80059485	80059530	Hnrnpll	ENSMUSG00000024095	0.972143	0.629366	0.894774	0.828287	0.991043	0.276107	0.248606	0.103054
chr11	117114208	117114242	Sec14l1	ENSMUSG00000020823	0.85741	0.713263	0.879946	0.931632	0.893658	0.07511	0.247204	0.212235
chr11	97112952	97113121	Tbx21	ENSMUSG00000001444	0.338735	0.915639	0.877099	0.943475	0.0903694	0.0733873	0.661955	0.680346
chr12	107182345	107182477	Gm2800	ENSMUSG00000084871	0.748093	0.717495	0.771267	0.748987	0.904843	0.103106	0.102861	0.0711576
chr12	33173687	33173926	Atxn7l1	ENSMUSG00000020564	0.905504	0.881543	0.833281	0.862083	0.965626	0.202861	0.215402	0.180304
chr14	54203830	54204410	Traj15	ENSMUSG00000076914	0.742027	0.629496	0.68258	0.723543	0.822294	0.0183328	0.0600078	0.0241326
chr13	44321083	44321342	1700029N11Rik	ENSMUSG00000098144	0.916471	0.73485	0.580812	0.662421	0.917373	0.117604	0.120792	0.0762844
chr16	84704416	84704517	Mir155hg	ENSMUSG00000097418	0.759239	0.784269	0.684595	0.688577	0.809987	0.0479393	0.0484025	0.0727431
chr14	54195999	54196198	Traj23	ENSMUSG00000076906	0.803626	0.685985	0.668487	0.776979	0.896547	0.0393393	0.136899	0.0863989
chr17	80060174	80060367	Hnrnpll	ENSMUSG00000024095	0.856234	0.455908	0.769596	0.599609	0.921007	0.119733	0.0656526	0.0715255
chr17	31205633	31206416	Ubash3a	ENSMUSG00000042345	0.68453	0.525815	0.552236	0.776092	0.925666	0.0494972	0.0239621	0.0536983
chr1	78453288	78454367	4833412K13Rik	ENSMUSG00000104018	0.918156	0.877932	0.884904	0.896374	0.957469	0.211123	0.232195	0.201339
chr9	40454715	40454894	Gramd1b	ENSMUSG00000040111	0.837537	0.745443	0.749943	0.744377	0.78139	0.0785708	0.0312555	0.13777
chr9	59940098	59940283	Nr2e3	ENSMUSG00000032292	0.916996	0.836259	0.809553	0.857974	0.926717	0.168893	0.145814	0.228654
chr17	80059472	80059530	Hnrnpll	ENSMUSG00000024095	0.972485	0.630515	0.894969	0.829564	0.991086	0.278301	0.249028	0.103831
chr11	97112918	97113121	Tbx21	ENSMUSG00000001444	0.340175	0.916787	0.878489	0.943916	0.0924768	0.0753787	0.6655	0.682462
chr12	107182345	107182447	Gm2800	ENSMUSG00000084871	0.750189	0.716589	0.771706	0.750116	0.906221	0.103481	0.105343	0.0729821
chr12	112694428	112694472	Gm30238	ENSMUSG00000103898	0.736769	0.919993	0.760117	0.916074	0.843206	0.166536	0.192964	0.104316
chr12	107182417	107182929	Gm2800	ENSMUSG00000084871	0.704992	0.741365	0.765128	0.723636	0.859232	0.101566	0.0678563	0.045574
chr16	84705011	84705347	Mir155hg	ENSMUSG00000097418	0.796118	0.785623	0.771752	0.744863	0.832287	0.116015	0.120514	0.0503808
chr9	13701706	13702353	Maml2	ENSMUSG00000031925	0.964421	0.87682	0.828736	0.876	0.969329	0.183875	0.253195	0.212728
chr9	40454069	40454172	Gramd1b	ENSMUSG00000040111	0.971897	0.916525	0.917119	0.883389	0.947608	0.114594	0.186291	0.514937
chr17	31205825	31206260	Ubash3a	ENSMUSG00000042345	0.669099	0.507505	0.533242	0.766264	0.92558	0.0428474	0.0178101	0.0440189
chr14	54194272	54194518	Traj26	ENSMUSG00000076903	0.672365	0.711362	0.686008	0.80827	0.885037	0.0640616	0.059849	0.0941603
chr11	97112952	97112986	Tbx21	ENSMUSG00000001444	0.34393	0.919938	0.882051	0.945261	0.0963488	0.0794678	0.673426	0.687551
chr10	68040010	68040164	Rtkn2	ENSMUSG00000037846	0.807592	0.611104	0.57624	0.762633	0.891912	0.0619547	0.0684667	0.0641233
chr17	80059472	80059498	Hnrnpll	ENSMUSG00000024095	0.972978	0.632159	0.895246	0.831383	0.991149	0.281361	0.249631	0.104904
chr12	107182345	107182929	Gm2800	ENSMUSG00000084871	0.718535	0.734112	0.767194	0.731539	0.872887	0.102333	0.0795628	0.0541364
chr12	107991777	107992394	Bcl11b	ENSMUSG00000048251	0.762278	0.558035	0.663636	0.749781	0.945662	0.0602653	0.0825663	0.083929
chr10	68040083	68040164	Rtkn2	ENSMUSG00000037846	0.804964	0.616973	0.57989	0.765483	0.891153	0.0622761	0.0705692	0.064908
chr17	31205447	31206290	Ubash3a	ENSMUSG00000042345	0.677239	0.514687	0.534265	0.768943	0.928404	0.0510089	0.0198278	0.0477015
chr4	32426579	32426786	Bach2	ENSMUSG00000040270	0.915391	0.822355	0.818089	0.854795	0.911191	0.124669	0.244819	0.165363
chr12	107991756	107991973	Bcl11b	ENSMUSG00000048251	0.768072	0.552406	0.652528	0.753657	0.938568	0.057114	0.0718346	0.0926524
chr9	59940184	59940345	Nr2e3	ENSMUSG00000032292	0.901339	0.81671	0.788587	0.840029	0.912394	0.15416	0.134085	0.207443
chr9	44982505	44982616	Cd3d	ENSMUSG00000032094	0.677718	0.63414	0.724984	0.736578	0.870379	0.0496338	0.0516414	0.0457845
chr13	44321159	44321319	1700029N11Rik	ENSMUSG00000098144	0.916604	0.738054	0.583893	0.663837	0.918893	0.121768	0.124942	0.0791756
chr9	40454437	40454995	Gramd1b	ENSMUSG00000040111	0.840864	0.765004	0.772026	0.76247	0.802325	0.0786615	0.0430537	0.186691
chr6	115677292	115677709	Raf1	ENSMUSG00000000441	0.785507	0.717304	0.741405	0.746985	0.861148	0.0215722	0.0817899	0.158617
chr9	44982445	44982616	Cd3d	ENSMUSG00000032094	0.677145	0.633008	0.723518	0.735088	0.870332	0.0494679	0.0510225	0.0457433
chr15	6582005	6582083	Fyb	ENSMUSG00000022148	0.714638	0.465974	0.601277	0.660076	0.908945	0.038765	0.00376063	0.0215828
chr3	89179295	89179505	Scamp3	ENSMUSG00000028049	0.868994	0.77121	0.79773	0.859902	0.957431	0.171168	0.141932	0.192906
chr13	44321159	44321342	1700029N11Rik	ENSMUSG00000098144	0.916546	0.7392	0.585334	0.664613	0.919286	0.123487	0.126778	0.0805056
chr15	6582005	6582184	Fyb	ENSMUSG00000022148	0.714361	0.467514	0.601547	0.659359	0.909296	0.0392997	0.00398336	0.0217564
chr17	31205633	31205765	Ubash3a	ENSMUSG00000042345	0.672546	0.50443	0.510193	0.758736	0.933664	0.0538586	0.0165978	0.0425815
chr1	138560604	138560702	Gm37080	ENSMUSG00000102651	0.754569	0.689405	0.694083	0.834383	0.724952	0.0455209	0.0286193	0.0909478
chr11	97112952	97113340	Tbx21	ENSMUSG00000001444	0.321883	0.895423	0.859918	0.934933	0.0822777	0.0604912	0.640452	0.662597
chr15	6584765	6584952	Fyb	ENSMUSG00000022148	0.80642	0.537368	0.726095	0.688479	0.873903	0.0602744	0.0836677	0.0421115
chr11	88103420	88103527	Cuedc1	ENSMUSG00000018378	0.957954	0.947353	0.856168	0.945875	0.773307	0.215273	0.231439	0.20085
chr10	68039755	68040469	Rtkn2	ENSMUSG00000037846	0.833121	0.649359	0.617898	0.779467	0.900037	0.0794488	0.101165	0.0845736
chr9	13701706	13702405	Maml2	ENSMUSG00000031925	0.964621	0.876901	0.827916	0.876516	0.96939	0.187339	0.255709	0.216094
chr17	31205915	31206065	Ubash3a	ENSMUSG00000042345	0.655533	0.491405	0.514031	0.756087	0.925834	0.039346	0.014369	0.0377649
chr15	6584134	6584196	Fyb	ENSMUSG00000022148	0.783799	0.527019	0.692112	0.668044	0.898768	0.0526132	0.0762557	0.0346077
chr13	44321083	44321507	1700029N11Rik	ENSMUSG00000098144	0.916185	0.738613	0.585843	0.665194	0.918561	0.123735	0.127491	0.0812542
chr17	31205651	31205787	Ubash3a	ENSMUSG00000042345	0.666136	0.497944	0.504929	0.755047	0.93278	0.050142	0.0154084	0.0401908
chr4	32424691	32424821	Bach2	ENSMUSG00000040270	0.789824	0.602265	0.741031	0.694641	0.841289	0.0861442	0.0452657	0.0411882
chr11	97112838	97113340	Tbx21	ENSMUSG00000001444	0.329218	0.902929	0.867256	0.937967	0.0895077	0.0684384	0.65397	0.671785
chr17	31205942	31206009	Ubash3a	ENSMUSG00000042345	0.653961	0.489611	0.511982	0.754953	0.9258	0.0389481	0.0140562	0.0371558
chr12	107991756	107991969	Bcl11b	ENSMUSG00000048251	0.764689	0.547207	0.64775	0.750294	0.93593	0.0559631	0.0699913	0.0932702
chr1	36763178	36763738	Zap70	ENSMUSG00000026117	0.828283	0.585024	0.766259	0.76063	0.870187	0.101247	0.0566257	0.117896
chr15	6584765	6584965	Fyb	ENSMUSG00000022148	0.8054	0.537072	0.725991	0.687818	0.872416	0.0603938	0.084137	0.0422872
chr9	59939912	59940345	Nr2e3	ENSMUSG00000032292	0.917602	0.838391	0.812409	0.859618	0.927112	0.174492	0.150414	0.23696
chr17	31205633	31206009	Ubash3a	ENSMUSG00000042345	0.658671	0.491761	0.50428	0.752978	0.929963	0.0451775	0.0145272	0.0382406
chr16	84704867	84705347	Mir155hg	ENSMUSG00000097418	0.786732	0.78145	0.765674	0.735603	0.82572	0.11303	0.114265	0.0512576
chr12	107182684	107182929	Gm2800	ENSMUSG00000084871	0.67742	0.758227	0.762046	0.706137	0.822641	0.102575	0.0511538	0.0334677
chr11	97112838	97112953	Tbx21	ENSMUSG00000001444	0.349804	0.924385	0.887858	0.946733	0.108133	0.0896768	0.690297	0.697009
chr11	97112838	97113407	Tbx21	ENSMUSG00000001444	0.325339	0.896494	0.86295	0.935885	0.0883735	0.0652761	0.651672	0.669121
chr3	89178878	89179618	Scamp3	ENSMUSG00000028049	0.83467	0.720828	0.762688	0.827486	0.935797	0.138884	0.116272	0.161265
chr4	83321736	83322226	Ttc39b	ENSMUSG00000038172	0.733672	0.805507	0.795146	0.889649	0.708018	0.10292	0.0973375	0.117731
chr3	89386769	89386839	Zbtb7b	ENSMUSG00000028042	0.814844	0.671004	0.56046	0.616197	0.897283	0.0836088	0.0325806	0.0503995
chr5	115730065	115730144	Bicdl1	ENSMUSG00000041609	0.913906	0.93086	0.895004	0.942046	0.941092	0.186103	0.275892	0.254211
chr12	107182492	107183109	Gm2800	ENSMUSG00000084871	0.688801	0.749522	0.761706	0.709487	0.830669	0.100275	0.0576483	0.0382833
chr10	68039610	68039859	Rtkn2	ENSMUSG00000037846	0.877821	0.636551	0.629711	0.766715	0.920021	0.112394	0.102474	0.104583
chr15	6581888	6582592	Fyb	ENSMUSG00000022148	0.710251	0.470976	0.6016	0.654025	0.908404	0.0398974	0.00565679	0.0220424
chr15	6584765	6585059	Fyb	ENSMUSG00000022148	0.803788	0.536668	0.725719	0.686788	0.870286	0.0605672	0.0847806	0.042555
chr12	107182790	107182894	Gm2800	ENSMUSG00000084871	0.673714	0.760657	0.761768	0.703767	0.817058	0.102971	0.0494603	0.0322534
chr8	84041476	84041647	Il27ra	ENSMUSG00000005465	0.805302	0.529282	0.646077	0.708044	0.885102	0.0337556	0.0918887	0.0485504
chr15	6581953	6582592	Fyb	ENSMUSG00000022148	0.710026	0.472285	0.601855	0.653399	0.908698	0.040331	0.00589308	0.022189
chr11	97112838	97112919	Tbx21	ENSMUSG00000001444	0.351222	0.925448	0.88927	0.947069	0.111198	0.0922802	0.694524	0.699349
chr3	101284479	101285171	Cd2	ENSMUSG00000027863	0.741671	0.637343	0.777453	0.809	0.740544	0.074747	0.0219647	0.0865674
chr11	43380565	43380911	Gm12148	ENSMUSG00000084889	0.9663	0.847291	0.871355	0.883478	0.966401	0.165971	0.253893	0.259527
chr3	89178878	89178986	Scamp3	ENSMUSG00000028049	0.715923	0.547247	0.637716	0.711663	0.85997	0.0230262	0.0168541	0.0447769
chr1	36763489	36763621	Gm18828	ENSMUSG00000097291	0.827255	0.57944	0.766472	0.765436	0.867635	0.104162	0.0578775	0.119865
chr9	40454504	40454995	Gramd1b	ENSMUSG00000040111	0.829656	0.752929	0.761366	0.753946	0.792103	0.0780262	0.0390451	0.171461
chr15	6581888	6582700	Fyb	ENSMUSG00000022148	0.70919	0.471929	0.601704	0.652548	0.908136	0.0400338	0.00627898	0.0221242
chr12	112694403	112694458	Gm30238	ENSMUSG00000103898	0.709168	0.901874	0.730162	0.898404	0.817377	0.150148	0.169034	0.0960122
chr17	31205825	31205916	Ubash3a	ENSMUSG00000042345	0.648043	0.481039	0.495069	0.746664	0.928502	0.0402822	0.0128787	0.0348111
chr9	59940184	59940464	Nr2e3	ENSMUSG00000032292	0.888525	0.802612	0.774092	0.826737	0.900364	0.146639	0.128123	0.196709
chr11	97113120	97113340	Tbx21	ENSMUSG00000001444	0.297014	0.866913	0.834831	0.922849	0.0684265	0.0403758	0.605743	0.635304
chr15	6581953	6582700	Fyb	ENSMUSG00000022148	0.708896	0.473209	0.601946	0.651851	0.908383	0.0404427	0.00654742	0.0222654
chr3	101284461	101285171	Cd2	ENSMUSG00000027863	0.746884	0.642181	0.781389	0.810139	0.746297	0.0808778	0.027195	0.0902109
chr12	33174833	33174999	Atxn7l1	ENSMUSG00000020564	0.908418	0.873845	0.775232	0.771002	0.940551	0.133297	0.230453	0.172682
chr9	45008846	45008857	Cd3e	ENSMUSG00000032093	0.683953	0.653792	0.743	0.589731	0.860965	0.0042524	0.0397863	0.0682816
chr12	107182550	107183109	Gm2800	ENSMUSG00000084871	0.680848	0.754114	0.760541	0.703663	0.818535	0.100278	0.0529539	0.0349053
chr19	10737462	10737543	Cd5	ENSMUSG00000024669	0.746023	0.710755	0.739138	0.760945	0.863012	0.0855373	0.121525	0.0455074
chr9	45008838	45009023	Cd3e	ENSMUSG00000032093	0.684027	0.650267	0.743938	0.588853	0.860622	0.00425477	0.0391584	0.0674711
chr9	59939912	59940464	Nr2e3	ENSMUSG00000032292	0.906349	0.825379	0.798776	0.847491	0.916639	0.166089	0.143718	0.224885
chr19	18746422	18746848	Trpm6	ENSMUSG00000024727	0.707072	0.83816	0.535477	0.785687	0.927293	0.0734032	0.155076	0.0990269
chr4	83321681	83322365	Ttc39b	ENSMUSG00000038172	0.738241	0.806186	0.797308	0.890661	0.714595	0.109598	0.101377	0.121315
chr14	54210997	54211112	Traj7	ENSMUSG00000076921	0.653123	0.633481	0.679244	0.605223	0.927627	0.033381	0.0468945	0.0416576
chr15	6581888	6582898	Fyb	ENSMUSG00000022148	0.707921	0.472935	0.601932	0.650665	0.907664	0.0400964	0.00735067	0.0222111
chr9	45008840	45009118	Cd3e	ENSMUSG00000032093	0.68409	0.642807	0.745775	0.587003	0.859825	0.00426449	0.0378863	0.0658221
chr9	45008846	45009118	Cd3e	ENSMUSG00000032093	0.684299	0.635322	0.747783	0.585147	0.859113	0.0042663	0.0365169	0.0640693
chr13	44321241	44321421	1700029N11Rik	ENSMUSG00000098144	0.916272	0.744387	0.591888	0.668143	0.921059	0.131372	0.135228	0.0866542
chr9	45008850	45009118	Cd3e	ENSMUSG00000032093	0.684413	0.630503	0.749055	0.583951	0.858644	0.00426859	0.0356482	0.0629541
chr9	59939868	59940283	Nr2e3	ENSMUSG00000032292	0.931608	0.857149	0.833093	0.876526	0.939788	0.192893	0.165257	0.263758
chr15	6581953	6582898	Fyb	ENSMUSG00000022148	0.707551	0.474194	0.602173	0.649877	0.907856	0.0404786	0.00768091	0.0223481
chr14	54204091	54204184	Traj15	ENSMUSG00000076914	0.736451	0.604188	0.669403	0.716498	0.814823	0.0161425	0.057645	0.0242427
chr9	40453965	40454172	Gramd1b	ENSMUSG00000040111	0.969763	0.914586	0.916869	0.88347	0.948268	0.118116	0.197202	0.524599
chr12	107182191	107182447	Gm2800	ENSMUSG00000084871	0.760072	0.716237	0.775818	0.756633	0.910635	0.109378	0.125236	0.0874221
chr1	78453288	78454435	4833412K13Rik	ENSMUSG00000104018	0.9143	0.870446	0.878364	0.89496	0.95687	0.215736	0.236687	0.206685
chr14	54210859	54211295	Traj7	ENSMUSG00000076921	0.6519	0.632935	0.681584	0.609323	0.927342	0.0338284	0.0492297	0.0428512
chr12	107182622	107183109	Gm2800	ENSMUSG00000084871	0.67649	0.75661	0.759872	0.700262	0.811266	0.100282	0.0505801	0.0332102
chr14	54210859	54211335	Traj7	ENSMUSG00000076921	0.651053	0.632599	0.683075	0.611567	0.927206	0.0340502	0.0506863	0.0435793
chr14	54210204	54210297	Traj8	ENSMUSG00000076920	0.67262	0.632536	0.648009	0.62516	0.918917	0.043095	0.0367679	0.0371488
chr4	32426563	32426901	Bach2	ENSMUSG00000040270	0.916175	0.824729	0.820081	0.855181	0.912095	0.132271	0.252028	0.176867
chr1	78453499	78454435	4833412K13Rik	ENSMUSG00000104018	0.908227	0.859694	0.870712	0.892441	0.956818	0.211884	0.230511	0.203306
chr12	85598174	85598208	Jdp2	ENSMUSG00000034271	0.230556	0.211964	0.256421	0.217476	0.0699387	0.879197	0.81072	0.923307
chr15	6584951	6585059	Fyb	ENSMUSG00000022148	0.800892	0.535864	0.725372	0.684922	0.86617	0.0609007	0.0860619	0.0430517
chr9	44981977	44982616	Cd3d	ENSMUSG00000032094	0.671048	0.618422	0.702652	0.71674	0.870159	0.047023	0.0438115	0.0444067
chr3	59296256	59296684	Gm43589	ENSMUSG00000104550	0.883149	0.897874	0.892045	0.91717	0.867026	0.152781	0.244983	0.230059
chr12	33174787	33175100	Atxn7l1	ENSMUSG00000020564	0.90646	0.871409	0.773148	0.768022	0.938613	0.132222	0.230863	0.171862
chr9	44982271	44982285	Cd3d	ENSMUSG00000032094	0.670506	0.618202	0.703108	0.71623	0.87002	0.0470536	0.0432794	0.0446274
chr5	125057569	125057617	Gm42838	ENSMUSG00000105604	0.117882	0.297632	0.212436	0.0599422	0.00789208	0.863781	0.782532	0.752154
chr7	126367521	126368065	Mir7058	ENSMUSG00000099017	0.673501	0.604326	0.678015	0.780735	0.890921	0.0422297	0.0985674	0.0438509
chr14	54210859	54211415	Traj7	ENSMUSG00000076921	0.650557	0.632382	0.684046	0.61319	0.927101	0.0342555	0.05166	0.0440888
chr9	45008632	45009118	Cd3e	ENSMUSG00000032093	0.682086	0.654554	0.741209	0.589836	0.860041	0.00436065	0.0410628	0.0696045
chr12	33173687	33173886	Atxn7l1	ENSMUSG00000020564	0.90422	0.876388	0.834276	0.863792	0.964844	0.216909	0.218276	0.189802
chr9	44982220	44982303	Cd3d	ENSMUSG00000032094	0.670323	0.617715	0.70238	0.71563	0.870021	0.0469672	0.0430523	0.0445699
chr10	68040243	68040469	Rtkn2	ENSMUSG00000037846	0.836563	0.729188	0.682213	0.817933	0.899813	0.0967376	0.156702	0.111346
chr9	45008599	45009118	Cd3e	ENSMUSG00000032093	0.681443	0.656427	0.740262	0.590262	0.85991	0.00439669	0.0417501	0.0703849
chr19	10737462	10737640	Cd5	ENSMUSG00000024669	0.743052	0.706435	0.734821	0.756367	0.860774	0.0850147	0.118995	0.0446531
chr19	18746422	18746720	Trpm6	ENSMUSG00000024727	0.714287	0.841698	0.537043	0.788517	0.927731	0.0771794	0.161184	0.104868
chr5	142931056	142931152	Actb	ENSMUSG00000029580	0.909517	0.777776	0.774988	0.906756	0.914428	0.206448	0.23378	0.112954
chr11	88103411	88103515	Cuedc1	ENSMUSG00000018378	0.958491	0.948173	0.859101	0.946446	0.779554	0.223632	0.239881	0.208789
chr14	54210054	54210297	Traj8	ENSMUSG00000076920	0.674096	0.631401	0.645588	0.629517	0.917274	0.0446546	0.0371302	0.0374542
chr11	97113284	97113340	Tbx21	ENSMUSG00000001444	0.288179	0.854991	0.825556	0.917848	0.0660942	0.0346989	0.597446	0.627099
chr16	84704147	84704373	Mir155hg	ENSMUSG00000097418	0.746207	0.769815	0.614206	0.670982	0.793466	0.029296	0.035785	0.0681048
chr9	44982116	44982303	Cd3d	ENSMUSG00000032094	0.669626	0.61583	0.699534	0.713312	0.870028	0.046634	0.0421941	0.0443444
chr1	36763178	36763808	Gm18828	ENSMUSG00000097291	0.823905	0.577999	0.761945	0.761373	0.8636	0.103372	0.0594217	0.119394
chr16	84704416	84704613	Mir155hg	ENSMUSG00000097418	0.746955	0.772709	0.688436	0.680283	0.800242	0.0535672	0.0523567	0.0704918
chr7	126366930	126367801	Mir7058	ENSMUSG00000099017	0.780328	0.724651	0.817925	0.870324	0.935467	0.128927	0.226122	0.112707
chr16	84704147	84704613	Mir155hg	ENSMUSG00000097418	0.746581	0.771262	0.651321	0.675633	0.796854	0.0414316	0.0440708	0.0692983
chr14	54195055	54195114	Traj25	ENSMUSG00000076904	0.741145	0.685916	0.673641	0.799583	0.885845	0.0556384	0.109356	0.0958603
chr3	101284380	101284769	Cd2	ENSMUSG00000027863	0.782912	0.673936	0.809426	0.817473	0.786288	0.119435	0.0600359	0.112079
chr12	107991777	107991797	Bcl11b	ENSMUSG00000048251	0.755039	0.532661	0.634464	0.740714	0.928619	0.05283	0.0651621	0.0948457
chr14	54211064	54211442	Traj7	ENSMUSG00000076921	0.647267	0.631085	0.689823	0.621786	0.926586	0.0351482	0.0573558	0.0469388
chr9	44981813	44982616	Cd3d	ENSMUSG00000032094	0.669562	0.614237	0.696165	0.711571	0.870178	0.0463077	0.0420696	0.0439121
chr4	32424617	32424778	Bach2	ENSMUSG00000040270	0.787569	0.609305	0.74769	0.683394	0.836958	0.0944719	0.0498354	0.0461028
chr9	45008850	45009325	Cd3e	ENSMUSG00000032093	0.681966	0.597043	0.753748	0.575722	0.853195	0.00446378	0.0315498	0.057323
chr12	107991756	107991814	Bcl11b	ENSMUSG00000048251	0.754668	0.532283	0.634101	0.740353	0.928263	0.0527953	0.0651414	0.0948478
chr13	44321159	44321554	1700029N11Rik	ENSMUSG00000098144	0.915842	0.746103	0.595133	0.670142	0.921245	0.135431	0.140057	0.0905057
chr10	68039755	68040612	Rtkn2	ENSMUSG00000037846	0.840708	0.672104	0.638849	0.790531	0.902001	0.0907514	0.12897	0.100155
chr19	18746422	18746674	Trpm6	ENSMUSG00000024727	0.719572	0.844049	0.539291	0.790822	0.927957	0.0807616	0.166249	0.110392
chr12	33174793	33175100	Atxn7l1	ENSMUSG00000020564	0.905219	0.86851	0.77055	0.763972	0.936516	0.132231	0.232452	0.173508
chr12	76374280	76374560	Zbtb1	ENSMUSG00000033454	0.797089	0.734135	0.743971	0.853493	0.859726	0.101381	0.220979	0.0599223
chr16	89833529	89834139	Tiam1	ENSMUSG00000002489	0.979743	0.928854	0.948044	0.921618	0.971574	0.332477	0.243753	0.239674
chr5	115730022	115730066	Bicdl1	ENSMUSG00000041609	0.925202	0.938385	0.914121	0.947639	0.946836	0.228482	0.277155	0.256712
chr14	54211064	54211691	Traj7	ENSMUSG00000076921	0.645544	0.630058	0.694445	0.63111	0.925933	0.0369428	0.0624979	0.0499059
chr13	44320509	44320568	1700029N11Rik	ENSMUSG00000098144	0.904784	0.781393	0.691262	0.768524	0.893641	0.143869	0.170032	0.107887
chr11	97113284	97113407	Tbx21	ENSMUSG00000001444	0.285833	0.846062	0.821985	0.916113	0.0682612	0.0328564	0.604108	0.629613
chr3	89179108	89179644	Scamp3	ENSMUSG00000028049	0.863721	0.765327	0.794252	0.856217	0.953496	0.175951	0.149528	0.198054
chr9	40454546	40454995	Gramd1b	ENSMUSG00000040111	0.816803	0.739658	0.749712	0.744778	0.780965	0.0777467	0.035716	0.157152
chr14	54195325	54195417	Traj24	ENSMUSG00000076905	0.765825	0.676825	0.670685	0.793866	0.887573	0.0505597	0.131796	0.0943806
chr14	54211270	54211621	Traj7	ENSMUSG00000076921	0.644347	0.629638	0.696298	0.633677	0.925781	0.0369648	0.0640877	0.0506218
chr14	54195325	54195622	Traj24	ENSMUSG00000076905	0.771875	0.675388	0.670043	0.79178	0.888148	0.0489098	0.137129	0.0936081
chr14	54195325	54195478	Traj24	ENSMUSG00000076905	0.76756	0.676322	0.670497	0.793331	0.887727	0.0501225	0.133386	0.0941956
chr14	54195391	54195622	Traj24	ENSMUSG00000076905	0.773869	0.674848	0.669827	0.791143	0.888328	0.0483947	0.138923	0.0933826
chr9	45008786	45009431	Cd3e	ENSMUSG00000032093	0.680257	0.604835	0.749469	0.577707	0.852758	0.0045509	0.0337327	0.0600059
chr4	83321767	83321905	Ttc39b	ENSMUSG00000038172	0.731201	0.804485	0.79882	0.889945	0.709651	0.113457	0.103643	0.125413
chr14	54226212	54226359	Trac	ENSMUSG00000076928	0.794315	0.614452	0.629226	0.632511	0.885709	0.0613838	0.0616869	0.0403311
chr9	45008599	45008763	Cd3e	ENSMUSG00000032093	0.676647	0.676774	0.731377	0.595077	0.859595	0.0046455	0.0480217	0.0776973
chr14	54210859	54211907	Traj7	ENSMUSG00000076921	0.646483	0.630077	0.694399	0.633253	0.925726	0.0381413	0.0632074	0.0506935
chr9	45008632	45009431	Cd3e	ENSMUSG00000032093	0.67977	0.618258	0.746231	0.580961	0.854133	0.00455674	0.0362949	0.0632036
chr3	89179295	89179597	Scamp3	ENSMUSG00000028049	0.873289	0.780185	0.803721	0.864693	0.959052	0.186853	0.157165	0.207854
chr16	89831586	89832241	Tiam1	ENSMUSG00000002489	0.877703	0.721394	0.810603	0.837419	0.852931	0.166965	0.104575	0.167712
chr3	59296203	59296563	Gm43589	ENSMUSG00000104550	0.885537	0.898223	0.893541	0.91878	0.878424	0.161789	0.25549	0.233319
chr9	59939868	59940099	Nr2e3	ENSMUSG00000032292	0.946392	0.877677	0.855976	0.894893	0.953074	0.214513	0.182704	0.295278
chr14	54211414	54211442	Traj7	ENSMUSG00000076921	0.643276	0.629144	0.698516	0.63767	0.925511	0.0374447	0.0662322	0.0517597
chr9	45008840	45009431	Cd3e	ENSMUSG00000032093	0.679912	0.597474	0.750674	0.575901	0.851654	0.00458389	0.0326935	0.058626
chr4	83321681	83322226	Ttc39b	ENSMUSG00000038172	0.731299	0.803322	0.796737	0.888859	0.710159	0.113803	0.103131	0.124283
chr5	125057569	125057719	Gm42838	ENSMUSG00000105604	0.107816	0.273067	0.2	0.0588943	0.00666502	0.858344	0.763188	0.742615
chr14	54184718	54184973	Traj34	ENSMUSG00000076895	0.78744	0.689203	0.787291	0.845676	0.913391	0.0591099	0.158783	0.201205
chr10	68039403	68040244	Rtkn2	ENSMUSG00000037846	0.860461	0.638945	0.623669	0.76938	0.913553	0.112752	0.106647	0.105176
chr1	78453789	78454435	4833412K13Rik	ENSMUSG00000104018	0.902803	0.849647	0.86327	0.890542	0.956443	0.212581	0.230018	0.204245
chr12	107182191	107183288	Gm2800	ENSMUSG00000084871	0.716419	0.731023	0.762487	0.717475	0.846349	0.0994059	0.0836935	0.0572028
chr13	63901219	63901726	Ercc6l2	ENSMUSG00000021470	0.176159	0.200077	0.198572	0.220423	0.0964698	0.881751	0.83498	0.844511
chr14	54200391	54200491	Traj19	ENSMUSG00000076910	0.71754	0.628629	0.727489	0.771307	0.885253	0.0619001	0.0805293	0.0994544
chr16	84704975	84705014	Mir155hg	ENSMUSG00000097418	0.763315	0.771858	0.75225	0.712444	0.809875	0.107393	0.0951938	0.0530234
chr4	32426579	32426901	Bach2	ENSMUSG00000040270	0.918214	0.829443	0.824945	0.855109	0.914907	0.138762	0.260817	0.186882
chr14	54226347	54226402	Trac	ENSMUSG00000076928	0.79098	0.607665	0.645409	0.646277	0.877338	0.0634313	0.0637484	0.0398484
chr2	128378636	128378663	Gm14010	ENSMUSG00000079053	0.814215	0.659448	0.765872	0.728699	0.844872	0.064756	0.0850188	0.128406
chr2	128378489	128378807	Gm14010	ENSMUSG00000079053	0.815761	0.661364	0.764843	0.729673	0.845816	0.0648822	0.0853203	0.130821
chr9	44982023	44982221	Cd3d	ENSMUSG00000032094	0.665975	0.605798	0.68427	0.700982	0.870077	0.0448644	0.0377202	0.0431283
chr14	54210859	54212022	Traj7	ENSMUSG00000076921	0.645558	0.629343	0.697698	0.640245	0.92524	0.0400197	0.0673625	0.0532618
chr17	31206415	31206572	Ubash3a	ENSMUSG00000042345	0.757386	0.629796	0.684368	0.830318	0.904069	0.0814871	0.090299	0.134777
chr9	45008850	45009431	Cd3e	ENSMUSG00000032093	0.67851	0.576516	0.753648	0.570753	0.848254	0.00470153	0.0299915	0.0549663
chr14	54200391	54200560	Traj19	ENSMUSG00000076910	0.716434	0.628755	0.727245	0.770349	0.886018	0.0623021	0.0824662	0.0993715
chr12	33173314	33174368	Atxn7l1	ENSMUSG00000020564	0.902467	0.874268	0.829404	0.854989	0.962745	0.216716	0.222688	0.19214
chr16	84704147	84704218	Mir155hg	ENSMUSG00000097418	0.740089	0.763526	0.599203	0.664734	0.787249	0.0263876	0.0338414	0.0665549
chr2	44426302	44426578	Gm22867	ENSMUSG00000088124	0.910405	0.771533	0.876932	0.868936	0.919723	0.154827	0.12124	0.352541
chr9	40453853	40454172	Gramd1b	ENSMUSG00000040111	0.967252	0.912467	0.916302	0.883302	0.948593	0.12195	0.207834	0.532762
chr9	44982023	44982117	Cd3d	ENSMUSG00000032094	0.664982	0.603011	0.679987	0.697563	0.870096	0.0443727	0.0365087	0.0427822
chr19	43522953	43523362	Got1	ENSMUSG00000025190	0.767071	0.66381	0.803697	0.696092	0.761733	0.0594072	0.0743	0.0640855
chr19	5801626	5801917	Gm37376	ENSMUSG00000102349	0.672215	0.661038	0.758764	0.684501	0.769321	0.0989511	0.0104353	0.00407965
chr14	54200469	54200560	Traj19	ENSMUSG00000076910	0.71521	0.6288	0.726995	0.769359	0.886815	0.0627291	0.0844582	0.0993181
chr19	18746323	18746848	Trpm6	ENSMUSG00000024727	0.719922	0.842972	0.54264	0.791767	0.927685	0.0849782	0.168431	0.116065
chr7	126367788	126367989	Mir7058	ENSMUSG00000099017	0.649929	0.578468	0.645441	0.761221	0.882744	0.0293929	0.0829925	0.036659
chr11	43380426	43380911	Gm12148	ENSMUSG00000084889	0.967379	0.846759	0.877434	0.889355	0.965545	0.17685	0.265715	0.273884
chr9	44981977	44982117	Cd3d	ENSMUSG00000032094	0.664335	0.601074	0.676911	0.69519	0.870117	0.0440364	0.0357467	0.0425321
chr8	94435852	94437058			0.841351	0.85183	0.853967	0.882764	0.933429	0.169901	0.163014	0.269845
chr3	59296294	59296900	Gm43589	ENSMUSG00000104550	0.880588	0.898636	0.890665	0.915375	0.849942	0.154406	0.24367	0.242399
chr12	33174833	33175100	Atxn7l1	ENSMUSG00000020564	0.90338	0.864287	0.766768	0.758088	0.933459	0.132205	0.234737	0.175832
chr12	107991601	107992394	Bcl11b	ENSMUSG00000048251	0.744399	0.531882	0.63732	0.731663	0.925905	0.0553194	0.0740521	0.0882232
chr3	101284310	101285171	Cd2	ENSMUSG00000027863	0.764026	0.659731	0.79334	0.814431	0.76415	0.107346	0.0514135	0.108945
chr7	126367618	126368065	Mir7058	ENSMUSG00000099017	0.655088	0.584468	0.652825	0.763624	0.882162	0.0339485	0.0885534	0.0391954
chr3	59296256	59296900	Gm43589	ENSMUSG00000104550	0.881876	0.898651	0.891439	0.916247	0.856898	0.157268	0.247658	0.241598
chr9	44981896	44982117	Cd3d	ENSMUSG00000032094	0.663516	0.598555	0.672856	0.692102	0.870146	0.0436055	0.0348048	0.0422061
chr9	44981813	44982221	Cd3d	ENSMUSG00000032094	0.663516	0.598334	0.672324	0.691825	0.870158	0.043584	0.0348707	0.0421705
chr17	83158723	83158751	Pkdcc	ENSMUSG00000024247	0.928379	0.920416	0.896609	0.955866	0.911893	0.258477	0.274147	0.213302
chr8	94435493	94435549			0.744902	0.760464	0.798022	0.820009	0.781904	0.0732765	0.0705465	0.188866
chr19	18746323	18746720	Trpm6	ENSMUSG00000024727	0.72616	0.845865	0.544479	0.79433	0.928022	0.0887818	0.173988	0.121852
chr13	44320954	44321784	1700029N11Rik	ENSMUSG00000098144	0.914664	0.747527	0.600261	0.673704	0.920474	0.142454	0.149219	0.0986093
chr7	126366930	126368065	Mir7058	ENSMUSG00000099017	0.753125	0.695057	0.781654	0.845294	0.92231	0.112937	0.204049	0.101114
chr12	107181946	107182477	Gm2800	ENSMUSG00000084871	0.765009	0.719106	0.779233	0.759983	0.911005	0.117714	0.143911	0.10092
chr14	54211620	54211759	Traj7	ENSMUSG00000076921	0.638246	0.625572	0.714644	0.672255	0.923049	0.0451742	0.0852957	0.0631666
chr4	32424561	32424692	Bach2	ENSMUSG00000040270	0.785235	0.617909	0.754531	0.673165	0.831767	0.104313	0.0559746	0.0522826
chr9	45009231	45009431	Cd3e	ENSMUSG00000032093	0.674012	0.540456	0.755896	0.56196	0.840877	0.0050234	0.0264965	0.0499538
chr19	18746422	18746542	Trpm6	ENSMUSG00000024727	0.732802	0.849493	0.546089	0.796888	0.928405	0.0911222	0.17971	0.126231
chr3	59296203	59296900	Gm43589	ENSMUSG00000104550	0.883286	0.89882	0.892307	0.917221	0.863694	0.16242	0.253641	0.243152
chr14	54211652	54211759	Traj7	ENSMUSG00000076921	0.637912	0.625281	0.71596	0.675189	0.922838	0.0459416	0.0869723	0.0642039
chr14	54200559	54200681	Traj18	ENSMUSG00000076911	0.710872	0.630018	0.725908	0.765085	0.890173	0.0644418	0.0931939	0.0987171
chr13	44321083	44321784	1700029N11Rik	ENSMUSG00000098144	0.914703	0.749234	0.602015	0.674538	0.921274	0.145088	0.151967	0.100646
chr4	32426725	32426776	Bach2	ENSMUSG00000040270	0.921676	0.837155	0.833178	0.854668	0.91979	0.146141	0.273534	0.198756
chr17	31206333	31206681	Ubash3a	ENSMUSG00000042345	0.752391	0.625121	0.678398	0.825767	0.89975	0.0816541	0.0927048	0.134709
chr14	54171423	54171526	Traj47	ENSMUSG00000105216	0.875825	0.744382	0.82289	0.765175	0.901957	0.185267	0.135339	0.148932
chr1	36763489	36763808	Gm18828	ENSMUSG00000097291	0.816732	0.563866	0.755623	0.76549	0.852222	0.108355	0.0643134	0.122849
chr2	128378489	128379349	Gm14010	ENSMUSG00000079053	0.818586	0.670613	0.752772	0.732209	0.84477	0.0652251	0.0897478	0.144474
chr9	40454592	40454995	Gramd1b	ENSMUSG00000040111	0.801833	0.724736	0.736584	0.734571	0.768425	0.0777327	0.0326079	0.142667
chr4	32405216	32405450	Bach2	ENSMUSG00000040270	0.887212	0.750795	0.761532	0.807756	0.923889	0.197428	0.179068	0.116107
chr14	54200559	54200699	Traj18	ENSMUSG00000076911	0.709957	0.630473	0.725649	0.764046	0.890978	0.0648406	0.0953456	0.0985182
chr10	13059752	13059922	Plagl1	ENSMUSG00000019817	0.795168	0.847197	0.772288	0.652113	0.905239	0.167977	0.108557	0.133346
chr14	54211652	54211832	Traj7	ENSMUSG00000076921	0.637465	0.624803	0.718114	0.68009	0.922488	0.0474012	0.0898841	0.0660571
chr4	32405353	32405488	Bach2	ENSMUSG00000040270	0.889642	0.750862	0.761052	0.804778	0.921686	0.197563	0.178296	0.115425
chr14	54226098	54226402	Trac	ENSMUSG00000076928	0.782002	0.607038	0.615767	0.622442	0.878437	0.0577742	0.0603691	0.040545
chr16	84704516	84704613	Mir155hg	ENSMUSG00000097418	0.734567	0.761042	0.69295	0.671887	0.790516	0.0593353	0.0563988	0.0683065
chr14	54201417	54201812	Traj17	ENSMUSG00000076912	0.722589	0.701704	0.72669	0.740019	0.911694	0.0716057	0.150054	0.0822222
chr3	59296183	59296900	Gm43589	ENSMUSG00000104550	0.883969	0.898929	0.892731	0.917699	0.866827	0.165346	0.256863	0.244371
chr14	54200634	54200693	Traj18	ENSMUSG00000076911	0.70939	0.630672	0.7255	0.76346	0.891436	0.0650717	0.0965486	0.0984245
chr14	54211620	54211907	Traj7	ENSMUSG00000076921	0.637424	0.624658	0.718763	0.681645	0.92238	0.0480356	0.0909107	0.0667603
chr11	87743409	87743495	Supt4a	ENSMUSG00000020485	0.816913	0.886021	0.85501	0.876712	0.905122	0.135541	0.260551	0.205718
chr8	84702670	84702764	Lyl1	ENSMUSG00000034041	0.149152	0.379811	0.28154	0.318143	0.0173586	0.863539	0.874673	0.862628
chr7	126366930	126368129	Mir7058	ENSMUSG00000099017	0.747075	0.6886	0.773601	0.839215	0.918717	0.110114	0.20024	0.0991214
chr8	84702541	84702699	Lyl1	ENSMUSG00000034041	0.148782	0.376585	0.262153	0.317116	0.0173775	0.862773	0.864891	0.861521
chr16	89831538	89832241	Tiam1	ENSMUSG00000002489	0.864135	0.717918	0.806504	0.823907	0.848102	0.166085	0.105852	0.16735
chr14	54171397	54171432	Traj47	ENSMUSG00000105216	0.875577	0.743795	0.821078	0.764605	0.901005	0.184579	0.133883	0.153337
chr4	32424370	32424955	Bach2	ENSMUSG00000040270	0.787257	0.620862	0.752002	0.685852	0.831758	0.108012	0.0617516	0.0569441
chr8	84702541	84702671	Lyl1	ENSMUSG00000034041	0.148174	0.374943	0.256505	0.316372	0.017353	0.862138	0.861864	0.860543
chr4	32405117	32405551	Bach2	ENSMUSG00000040270	0.889374	0.751557	0.761723	0.805661	0.921914	0.198892	0.179898	0.116859
chr11	87743375	87743495	Supt4a	ENSMUSG00000020485	0.82065	0.888051	0.85888	0.879479	0.907071	0.138241	0.264403	0.20975
chr11	87743375	87743601	Supt4a	ENSMUSG00000020485	0.81503	0.884791	0.852791	0.875126	0.904024	0.134956	0.259526	0.20473
chr19	10736449	10737035	Cd5	ENSMUSG00000024669	0.756257	0.777379	0.821676	0.82535	0.888303	0.119289	0.210281	0.116341
chr8	84702670	84702805	Lyl1	ENSMUSG00000034041	0.146947	0.377348	0.286454	0.316311	0.0172202	0.861695	0.876279	0.859751
chr11	43380346	43380911	Gm12148	ENSMUSG00000084889	0.967983	0.846468	0.880905	0.892695	0.965042	0.183565	0.272663	0.282523
chr4	83321736	83321860	Ttc39b	ENSMUSG00000038172	0.727659	0.801138	0.799649	0.888472	0.711254	0.125473	0.109843	0.132329
chr14	54211620	54211990	Traj7	ENSMUSG00000076921	0.637073	0.624154	0.721034	0.686886	0.922012	0.0498322	0.0941533	0.0688968
chr8	84702670	84702812	Lyl1	ENSMUSG00000034041	0.145433	0.375617	0.289621	0.31503	0.0171279	0.860376	0.87726	0.857732
chr17	83158637	83158833	Pkdcc	ENSMUSG00000024247	0.928873	0.920739	0.897436	0.955899	0.912866	0.265531	0.278067	0.217477
chr12	85598121	85598208	Jdp2	ENSMUSG00000034271	0.256188	0.240681	0.282281	0.240312	0.0858108	0.886736	0.822743	0.930389
chr4	32405046	32405488	Bach2	ENSMUSG00000040270	0.885514	0.751852	0.762891	0.81079	0.92543	0.199933	0.182387	0.119121
chr9	45009324	45009431	Cd3e	ENSMUSG00000032093	0.670877	0.527319	0.754444	0.558817	0.836971	0.00523061	0.0259603	0.048974
chr4	32405046	32405544	Bach2	ENSMUSG00000040270	0.88751	0.751973	0.762538	0.80837	0.923611	0.200009	0.181766	0.118557
chr3	89179400	89179505	Scamp3	ENSMUSG00000028049	0.879983	0.792633	0.811935	0.871379	0.962142	0.204966	0.173098	0.223773
chr11	43380565	43380617	Gm12148	ENSMUSG00000084889	0.968512	0.846197	0.883268	0.895148	0.964831	0.183955	0.27557	0.284567
chr4	117132833	117132850	Plk3	ENSMUSG00000028680	0.860223	0.776682	0.656334	0.875574	0.918017	0.203457	0.184108	0.111803
chr14	54211620	54212022	Traj7	ENSMUSG00000076921	0.636798	0.623721	0.722983	0.691397	0.921698	0.0514319	0.0969698	0.0707695
chr4	117132833	117132865	Plk3	ENSMUSG00000028680	0.857418	0.772428	0.652928	0.872458	0.914997	0.199544	0.18106	0.109917
chr4	32405006	32405551	Bach2	ENSMUSG00000040270	0.886636	0.752482	0.763212	0.809913	0.92441	0.201285	0.183446	0.120093
chr4	32405006	32405544	Bach2	ENSMUSG00000040270	0.886218	0.75247	0.763299	0.810434	0.924792	0.201308	0.183616	0.120248
chr13	44321341	44321507	1700029N11Rik	ENSMUSG00000098144	0.914912	0.758167	0.61132	0.679085	0.924997	0.154803	0.161181	0.106087
chr19	18746406	18746542	Trpm6	ENSMUSG00000024727	0.737833	0.851057	0.549709	0.799473	0.928485	0.0966827	0.185398	0.134334
chr8	84702763	84702834	Lyl1	ENSMUSG00000034041	0.14033	0.369822	0.300685	0.310716	0.0168162	0.855897	0.880744	0.850899
chr4	32405006	32405488	Bach2	ENSMUSG00000040270	0.884144	0.752497	0.763808	0.813082	0.926683	0.201588	0.184648	0.121188
chr4	83321681	83321905	Ttc39b	ENSMUSG00000038172	0.727797	0.800871	0.799983	0.88833	0.712548	0.12833	0.111253	0.133793
chr17	83158637	83158857	Pkdcc	ENSMUSG00000024247	0.929108	0.920892	0.897801	0.955936	0.913309	0.268407	0.279597	0.219088
chr14	54211652	54212022	Traj7	ENSMUSG00000076921	0.636448	0.623331	0.724738	0.695389	0.921414	0.0526548	0.0993561	0.0723002
chr10	68040243	68040612	Rtkn2	ENSMUSG00000037846	0.852922	0.758368	0.711726	0.832232	0.904365	0.117632	0.204387	0.139311
chr9	45009391	45009431	Cd3e	ENSMUSG00000032093	0.669294	0.521776	0.753383	0.557503	0.835077	0.00533552	0.0258358	0.0486816
chr12	107181929	107182477	Gm2800	ENSMUSG00000084871	0.767685	0.720302	0.780859	0.76149	0.911225	0.12219	0.153817	0.107929
chr8	84041309	84041753	Il27ra	ENSMUSG00000005465	0.831486	0.588126	0.687969	0.735782	0.899471	0.0775539	0.147497	0.0888944
chr10	13059856	13060094	Plagl1	ENSMUSG00000019817	0.799162	0.83827	0.738074	0.64362	0.90994	0.157706	0.111406	0.131859
chr11	43380281	43380911	Gm12148	ENSMUSG00000084889	0.968188	0.846376	0.88212	0.893858	0.964858	0.186196	0.275192	0.285783
chr7	126367701	126368065	Mir7058	ENSMUSG00000099017	0.642002	0.57067	0.634889	0.750823	0.875373	0.0293023	0.0833874	0.0368394
chr5	115729948	115730055	Bicdl1	ENSMUSG00000041609	0.930888	0.942608	0.922075	0.950802	0.949896	0.259195	0.287421	0.265654
chr8	84702804	84702837	Lyl1	ENSMUSG00000034041	0.137948	0.366692	0.303671	0.308478	0.016696	0.853312	0.881114	0.84731
chr19	5802044	5802108	Gm37376	ENSMUSG00000102349	0.667675	0.64925	0.746969	0.653846	0.765021	0.0930027	0.00643731	0.00539367
chr15	6583205	6583702	Fyb	ENSMUSG00000022148	0.710182	0.498537	0.6276	0.624301	0.900066	0.0428332	0.0507589	0.0262867
chr14	54216965	54217131	Traj3	ENSMUSG00000076925	0.757508	0.66068	0.640378	0.705278	0.923115	0.0876205	0.0969385	0.0864424
chr14	54216953	54217038	Traj3	ENSMUSG00000076925	0.753663	0.657326	0.638398	0.703236	0.921181	0.0855797	0.0931889	0.08456
chr14	54216953	54217131	Traj3	ENSMUSG00000076925	0.756015	0.659385	0.639605	0.704481	0.922362	0.0868345	0.0954999	0.0857311
chr12	85598105	85598359	Jdp2	ENSMUSG00000034271	0.236352	0.21998	0.261694	0.222587	0.0788646	0.872862	0.802508	0.907901
chr14	54201417	54201568	Traj17	ENSMUSG00000076912	0.716395	0.686906	0.724681	0.739904	0.910542	0.0719897	0.149255	0.0846071
chr14	54216834	54217131	Traj3	ENSMUSG00000076925	0.753508	0.657249	0.638262	0.703102	0.92108	0.0855527	0.0932082	0.0846789
chr12	76373942	76374560	Zbtb1	ENSMUSG00000033454	0.78194	0.729426	0.73166	0.844243	0.847798	0.0978442	0.2378	0.0599901
chr14	54200918	54201812	Traj17	ENSMUSG00000076912	0.712421	0.670506	0.724661	0.745618	0.906084	0.0704783	0.136515	0.0885068
chr5	115729911	115730144	Bicdl1	ENSMUSG00000041609	0.927295	0.940369	0.915456	0.949142	0.948124	0.248751	0.291178	0.26824
chr4	117132753	117132891	Plk3	ENSMUSG00000028680	0.861083	0.779248	0.658237	0.876299	0.919159	0.209222	0.188553	0.114665
chr15	6583205	6583569	Fyb	ENSMUSG00000022148	0.705123	0.496517	0.623362	0.622008	0.89974	0.0422044	0.0479769	0.0257458
chr11	97113284	97113613	Tbx21	ENSMUSG00000001444	0.276398	0.801296	0.806646	0.909067	0.0800568	0.0276323	0.632099	0.638994
chr10	68039379	68040612	Rtkn2	ENSMUSG00000037846	0.864896	0.676555	0.655089	0.787577	0.914346	0.12992	0.144241	0.12646
chr4	32405117	32405963	Bach2	ENSMUSG00000040270	0.892877	0.755142	0.763888	0.803907	0.918758	0.203962	0.185283	0.121763
chr4	32405216	32405963	Bach2	ENSMUSG00000040270	0.893607	0.755212	0.763771	0.803033	0.918099	0.203954	0.185063	0.121568
chr17	83158637	83158892	Pkdcc	ENSMUSG00000024247	0.929359	0.921056	0.89821	0.955963	0.913796	0.271861	0.281495	0.221105
chr12	107181800	107183212	Gm2800	ENSMUSG00000084871	0.737965	0.733364	0.774128	0.739584	0.874464	0.118532	0.126966	0.0879861
chr4	32405046	32405963	Bach2	ENSMUSG00000040270	0.891421	0.755188	0.764294	0.805817	0.920081	0.204432	0.186209	0.122605
chr9	45009324	45009588	Cd3e	ENSMUSG00000032093	0.66709	0.518556	0.750431	0.556806	0.832714	0.00547357	0.0261754	0.0489779
chr4	156014978	156015043	Tnfrsf4	ENSMUSG00000029075	0.922215	0.850348	0.871907	0.938131	0.906325	0.332919	0.161574	0.223367
chr15	6583266	6583468	Fyb	ENSMUSG00000022148	0.703447	0.495967	0.622112	0.620954	0.899606	0.0419936	0.0476154	0.025595
chr14	54203830	54205109	Traj15	ENSMUSG00000076914	0.727221	0.5592	0.633486	0.700615	0.803852	0.0144786	0.0574762	0.026285
chr2	174599660	174600101	Vmn1r-ps1	ENSMUSG00000082353	0.828074	0.862857	0.949021	0.932428	0.900998	0.15285	0.287317	0.269026
chr12	73910220	73910299	Hif1a	ENSMUSG00000021109	0.92584	0.78493	0.916977	0.963803	0.994888	0.103915	0.41433	0.329644
chr4	32405006	32405963	Bach2	ENSMUSG00000040270	0.890127	0.755309	0.764732	0.80759	0.921261	0.205065	0.18726	0.123566
chr13	44321159	44321784	1700029N11Rik	ENSMUSG00000098144	0.914276	0.755679	0.610382	0.679084	0.923463	0.155947	0.163872	0.109675
chr4	156014087	156014493	Tnfrsf4	ENSMUSG00000029075	0.912929	0.77663	0.787476	0.894166	0.878078	0.247706	0.152415	0.176369
chr15	6583205	6583354	Fyb	ENSMUSG00000022148	0.697623	0.493297	0.617004	0.619464	0.898965	0.0412388	0.0424885	0.0248857
chr11	93884078	93884244	Utp18	ENSMUSG00000054079	0.773138	0.845764	0.774929	0.863813	0.901449	0.144918	0.181784	0.187479
chr4	156014978	156015055	Tnfrsf4	ENSMUSG00000029075	0.92245	0.851801	0.873707	0.938866	0.906983	0.335657	0.162345	0.22515
chr14	54209211	54209556	Traj9	ENSMUSG00000076919	0.690195	0.611057	0.628093	0.675791	0.889473	0.064007	0.0461866	0.0501193
chr12	76373942	76374465	Zbtb1	ENSMUSG00000033454	0.780404	0.730566	0.730263	0.844311	0.846755	0.097702	0.24351	0.0602867
chr12	85598105	85598208	Jdp2	ENSMUSG00000034271	0.264662	0.250366	0.290812	0.247878	0.0918932	0.888817	0.826107	0.932206
chr16	89833529	89834175	Tiam1	ENSMUSG00000002489	0.979981	0.930463	0.948769	0.924265	0.972286	0.347233	0.266118	0.253494
chr9	13701706	13702660	Maml2	ENSMUSG00000031925	0.965389	0.877664	0.825867	0.880215	0.96934	0.217007	0.276577	0.242651
chr17	31205161	31206936	Ubash3a	ENSMUSG00000042345	0.707373	0.561671	0.587258	0.788463	0.90583	0.0826329	0.0596432	0.0939905
chr17	31204944	31206681	Ubash3a	ENSMUSG00000042345	0.721407	0.572503	0.594528	0.804774	0.927261	0.113205	0.0682981	0.105012
chr2	128378489	128379590	Gm14010	ENSMUSG00000079053	0.814581	0.673986	0.742133	0.731042	0.837845	0.0653577	0.0944351	0.15071
chr14	54200918	54201022	Traj18	ENSMUSG00000076911	0.703594	0.640128	0.723184	0.752654	0.899609	0.0688401	0.119828	0.0950332
chr7	126358017	126358200	Mir7058	ENSMUSG00000099017	0.869158	0.739732	0.812471	0.838893	0.798131	0.080494	0.288799	0.113564
chr11	117114239	117114375	Sec14l1	ENSMUSG00000020823	0.794428	0.612136	0.791134	0.879365	0.809653	0.044008	0.192204	0.165203
chr14	54200961	54201022	Traj18	ENSMUSG00000076911	0.703461	0.640864	0.723087	0.752082	0.900037	0.0690244	0.121101	0.094794
chr2	128378636	128379590	Gm14010	ENSMUSG00000079053	0.815204	0.675378	0.74055	0.731497	0.837906	0.0653566	0.0948816	0.152546
chr4	156014087	156014350	Tnfrsf4	ENSMUSG00000029075	0.91211	0.769464	0.780001	0.88944	0.875734	0.242144	0.152914	0.173837
chr14	54200918	54201164	Traj18	ENSMUSG00000076911	0.703684	0.642252	0.723052	0.751426	0.900537	0.0692082	0.122618	0.0943959
chr14	54217356	54217575	Traj3	ENSMUSG00000076925	0.78269	0.68575	0.654157	0.718788	0.935579	0.10356	0.126123	0.104493
chr14	54207143	54207203	Traj11	ENSMUSG00000076918	0.68689	0.62559	0.727227	0.64537	0.847776	0.0279741	0.0840865	0.0542218
chr16	84709755	84710109	Mir155hg	ENSMUSG00000097418	0.902201	0.900991	0.863761	0.855036	0.943962	0.195694	0.235271	0.26486
chr17	83158637	83158939	Pkdcc	ENSMUSG00000024247	0.929636	0.92124	0.898683	0.955971	0.91435	0.27622	0.283975	0.223765
chr14	54207058	54207386	Traj11	ENSMUSG00000076918	0.686027	0.624991	0.727928	0.645106	0.848378	0.030431	0.0815076	0.0547323
chr14	54207058	54207261	Traj11	ENSMUSG00000076918	0.687025	0.625471	0.726455	0.645335	0.847705	0.0278145	0.0842967	0.054184
chr10	68039301	68040469	Rtkn2	ENSMUSG00000037846	0.865197	0.669267	0.650118	0.783025	0.915604	0.137113	0.139181	0.128323
chr11	87743249	87743867	Supt4a	ENSMUSG00000020485	0.801171	0.875031	0.8357	0.862813	0.895377	0.132004	0.253748	0.199386
chr19	18746406	18746423	Trpm6	ENSMUSG00000024727	0.744532	0.853186	0.554446	0.802892	0.928598	0.103932	0.19294	0.144945
chr12	107181800	107183288	Gm2800	ENSMUSG00000084871	0.731707	0.731939	0.769512	0.728716	0.85812	0.113862	0.119202	0.0823831
chr14	54207058	54207177	Traj11	ENSMUSG00000076918	0.687623	0.625544	0.724905	0.645405	0.847331	0.0264742	0.0857664	0.0539061
chr14	54217538	54217562	Traj3	ENSMUSG00000076925	0.784145	0.687392	0.655033	0.719599	0.936296	0.104637	0.128055	0.105857
chr4	156013990	156014493	Tnfrsf4	ENSMUSG00000029075	0.912105	0.769562	0.780722	0.889307	0.876014	0.243097	0.153404	0.174503
chr14	54206986	54207489	Traj11	ENSMUSG00000076918	0.686168	0.624738	0.726867	0.645118	0.848328	0.0303902	0.0816025	0.0547489
chr14	54207260	54207596	Traj11	ENSMUSG00000076918	0.684734	0.623754	0.7285	0.645069	0.849378	0.0344274	0.0773009	0.0557197
chr14	54207269	54207596	Traj11	ENSMUSG00000076918	0.684586	0.623548	0.72838	0.645058	0.849502	0.0349501	0.07676	0.055852
chr2	128378646	128379590	Gm14010	ENSMUSG00000079053	0.815311	0.676417	0.738951	0.731697	0.837504	0.0653933	0.0954945	0.154101
chr7	126358199	126358327	Mir7058	ENSMUSG00000099017	0.873619	0.75342	0.823547	0.844326	0.811603	0.0860564	0.309834	0.122297
chr8	84041221	84041647	Il27ra	ENSMUSG00000005465	0.865063	0.626971	0.726896	0.757374	0.919046	0.108034	0.18713	0.12148
chr3	106486307	106486350	Dennd2d	ENSMUSG00000027901	0.745815	0.565778	0.620627	0.775329	0.811792	0.066572	0.0852602	0.0262579
chr19	10736449	10736763	Cd5	ENSMUSG00000024669	0.752201	0.782591	0.828966	0.828737	0.888947	0.125932	0.222575	0.13066
chr11	119143130	119143229	Gm11755	ENSMUSG00000086547	0.875086	0.825598	0.759558	0.679414	0.93836	0.104713	0.306384	0.125714
chr5	115729911	115730358	Bicdl1	ENSMUSG00000041609	0.903707	0.926178	0.873725	0.938159	0.936507	0.20247	0.295521	0.268251
chr3	106486475	106486813	Dennd2d	ENSMUSG00000027901	0.758213	0.586986	0.639251	0.795157	0.821397	0.0777903	0.108965	0.0380307
chr14	54209211	54209300	Traj9	ENSMUSG00000076919	0.691396	0.608643	0.628217	0.678295	0.885885	0.0653526	0.0474629	0.0526616
chr3	106486274	106486350	Dennd2d	ENSMUSG00000027901	0.744972	0.564838	0.619696	0.774142	0.811198	0.066146	0.084263	0.0257818
chr9	40454715	40454995	Gramd1b	ENSMUSG00000040111	0.784365	0.708122	0.721849	0.723276	0.754337	0.078079	0.0298045	0.128369
chr14	54206798	54207596	Traj11	ENSMUSG00000076918	0.687056	0.624147	0.722919	0.645152	0.847841	0.0291218	0.0831421	0.0545042
chr4	156013990	156014388	Tnfrsf4	ENSMUSG00000029075	0.91166	0.765691	0.776717	0.886749	0.874759	0.240112	0.153689	0.17315
chr12	76373942	76374310	Zbtb1	ENSMUSG00000033454	0.777764	0.730317	0.728065	0.843073	0.84474	0.0971855	0.24809	0.0604246
chr3	106486274	106487001	Dennd2d	ENSMUSG00000027901	0.751948	0.57723	0.630469	0.785192	0.816817	0.0726895	0.097859	0.0326277
chr3	106486274	106486299	Dennd2d	ENSMUSG00000027901	0.744129	0.563898	0.618764	0.772955	0.810603	0.06572	0.0832658	0.0253057
chr14	54216381	54216603	Traj4	ENSMUSG00000076924	0.721957	0.630181	0.617993	0.683161	0.904308	0.0697217	0.0667262	0.0751217
chr12	107182128	107182204	Gm2800	ENSMUSG00000084871	0.780476	0.719208	0.786092	0.770993	0.918195	0.126588	0.174856	0.123543
chr7	126358204	126358327	Mir7058	ENSMUSG00000099017	0.874058	0.755219	0.825001	0.844751	0.813401	0.0872264	0.313282	0.123936
chr3	106486137	106486813	Dennd2d	ENSMUSG00000027901	0.748877	0.572015	0.625896	0.780586	0.814251	0.0700306	0.0924003	0.0298367
chr16	84709826	84710109	Mir155hg	ENSMUSG00000097418	0.902162	0.901718	0.864387	0.856386	0.943977	0.198128	0.237518	0.266023
chr16	84703987	84704421	Mir155hg	ENSMUSG00000097418	0.7238	0.746438	0.602442	0.653335	0.771106	0.0313587	0.0373666	0.0663256
chr3	106486137	106486350	Dennd2d	ENSMUSG00000027901	0.743543	0.563461	0.618264	0.77226	0.810167	0.0655965	0.0829347	0.0251544
chr10	13059752	13060158	Plagl1	ENSMUSG00000019817	0.801796	0.829602	0.717051	0.643893	0.911191	0.15624	0.118032	0.133323
chr14	54216364	54216603	Traj4	ENSMUSG00000076924	0.720269	0.628607	0.616499	0.681788	0.903351	0.0688355	0.0653998	0.0748808
chr2	174599518	174600101	Vmn1r-ps1	ENSMUSG00000082353	0.782398	0.830255	0.927429	0.909394	0.86801	0.139262	0.25465	0.235674
chr10	13059853	13060158	Plagl1	ENSMUSG00000019817	0.802863	0.827551	0.708831	0.641768	0.912726	0.153497	0.118407	0.132837
chr3	106486274	106487140	Dennd2d	ENSMUSG00000027901	0.756432	0.586943	0.638522	0.79201	0.821147	0.0778483	0.107798	0.0379843
chr11	119143377	119143496	Gm11755	ENSMUSG00000086547	0.852856	0.783232	0.680794	0.6308	0.898962	0.0826186	0.219854	0.0959935
chr9	45009426	45009588	Cd3e	ENSMUSG00000032093	0.662882	0.507092	0.746541	0.554136	0.827878	0.00574744	0.0262208	0.0487175
chr11	43383520	43383707	Gm12148	ENSMUSG00000084889	0.700938	0.792561	0.669953	0.550072	0.953574	0.144942	0.0693657	0.116137
chr11	87743088	87743601	Supt4a	ENSMUSG00000020485	0.836945	0.895747	0.874451	0.890587	0.915113	0.155285	0.286972	0.234029
chr3	106486137	106487140	Dennd2d	ENSMUSG00000027901	0.755001	0.584827	0.636599	0.789941	0.820002	0.0768117	0.105609	0.0368781
chr14	54184310	54184421	Traj34	ENSMUSG00000076895	0.757474	0.712273	0.782877	0.823451	0.904791	0.0644115	0.157979	0.221676
chr3	106486808	106487001	Dennd2d	ENSMUSG00000027901	0.764172	0.600941	0.65066	0.804788	0.827167	0.0853554	0.123603	0.0457604
chr19	43523060	43523362	Got1	ENSMUSG00000025190	0.739449	0.635632	0.778477	0.667733	0.740762	0.0527868	0.0622181	0.0536189
chr3	153910962	153910988	Snord45b	ENSMUSG00000064731	0.954214	0.822568	0.878689	0.892929	0.91345	0.131553	0.23895	0.366586
chr14	54216235	54216603	Traj4	ENSMUSG00000076924	0.718241	0.626531	0.614397	0.679886	0.902171	0.0676655	0.0637262	0.0746765
chr17	80128674	80128896	Galm	ENSMUSG00000035473	0.949347	0.809904	0.906571	0.932872	0.893711	0.340017	0.179191	0.222296
chr3	106486475	106487140	Dennd2d	ENSMUSG00000027901	0.765028	0.603522	0.652642	0.805412	0.828608	0.086625	0.125449	0.0471363
chr4	156014978	156015250	Tnfrsf4	ENSMUSG00000029075	0.923516	0.85766	0.881064	0.941676	0.909743	0.348576	0.166766	0.234091
chr14	54214152	54214407	Traj5	ENSMUSG00000076923	0.72577	0.60675	0.638639	0.70172	0.904821	0.075624	0.0567551	0.0971299
chr5	115730271	115730358	Bicdl1	ENSMUSG00000041609	0.840805	0.888335	0.76244	0.908872	0.905527	0.0790543	0.307102	0.26828
chr11	87743088	87743495	Supt4a	ENSMUSG00000020485	0.841224	0.898095	0.878927	0.893785	0.917372	0.158365	0.291334	0.2386
chr14	54214316	54214533	Traj5	ENSMUSG00000076923	0.727803	0.605659	0.623942	0.688327	0.903781	0.0686568	0.0536946	0.0940143
chr10	68039301	68040612	Rtkn2	ENSMUSG00000037846	0.867171	0.680443	0.659455	0.788884	0.915613	0.139372	0.151899	0.133902
chr3	106486649	106487140	Dennd2d	ENSMUSG00000027901	0.766906	0.607763	0.656134	0.808402	0.830398	0.0889161	0.129898	0.049495
chr14	54214152	54214533	Traj5	ENSMUSG00000076923	0.726492	0.606216	0.631914	0.695586	0.904304	0.072509	0.055398	0.0957376
chr17	80128767	80128955	Galm	ENSMUSG00000035473	0.953262	0.821564	0.913117	0.943141	0.900082	0.35131	0.184572	0.230512
chr16	89831009	89832769	Tiam1	ENSMUSG00000002489	0.83917	0.756597	0.813176	0.813817	0.842878	0.179262	0.10693	0.179771
chr2	174599863	174600101	Vmn1r-ps1	ENSMUSG00000082353	0.859526	0.884976	0.960693	0.946503	0.921694	0.167093	0.31693	0.302229
chr3	153910851	153911085	Snord45b	ENSMUSG00000064731	0.952685	0.818951	0.875522	0.890384	0.911411	0.130481	0.237801	0.363256
chr6	59424698	59424776	Gprin3	ENSMUSG00000045441	0.856584	0.759292	0.861339	0.783231	0.852082	0.186376	0.154075	0.156075
chr14	54216206	54216603	Traj4	ENSMUSG00000076924	0.715755	0.623939	0.611745	0.677492	0.900718	0.0662027	0.0616493	0.0744426
chr11	119143424	119143496	Gm11755	ENSMUSG00000086547	0.852007	0.781571	0.678488	0.630287	0.897044	0.0831271	0.218947	0.0960224
chr3	153911242	153911324	Gm24494	ENSMUSG00000065738	0.902033	0.710244	0.782205	0.810993	0.846863	0.0693357	0.160006	0.269871
chr7	126367618	126368195	Mir7058	ENSMUSG00000099017	0.636839	0.565987	0.628465	0.742258	0.867633	0.0307876	0.0855526	0.0378317
chr14	54216132	54216603	Traj4	ENSMUSG00000076924	0.714717	0.622728	0.610442	0.676328	0.900095	0.0655134	0.0607071	0.0743818
chr17	31205161	31205500	Ubash3a	ENSMUSG00000042345	0.77676	0.629189	0.628656	0.841251	0.941443	0.185646	0.0834497	0.138441
chr3	106487000	106487095	Dennd2d	ENSMUSG00000027901	0.770584	0.617055	0.663607	0.814068	0.834352	0.0938952	0.139181	0.0545669
chr3	101284847	101285457	Cd2	ENSMUSG00000027863	0.689104	0.605619	0.729711	0.802113	0.678794	0.0538203	0.007864	0.0900166
chr14	54216206	54216491	Traj4	ENSMUSG00000076924	0.713674	0.621953	0.609838	0.675744	0.899534	0.0650822	0.0599857	0.0741552
chr3	106487000	106487140	Dennd2d	ENSMUSG00000027901	0.771842	0.620058	0.666034	0.815666	0.83582	0.0954598	0.141932	0.0562419
chr1	64615873	64615976	Mettl21a	ENSMUSG00000025956	0.949181	0.856182	0.891832	0.825153	0.97159	0.355606	0.0777372	0.368749
chr3	106487025	106487140	Dennd2d	ENSMUSG00000027901	0.772876	0.622557	0.668049	0.817011	0.837022	0.0967639	0.14424	0.0576253
chr11	87743088	87743867	Supt4a	ENSMUSG00000020485	0.816328	0.883148	0.851351	0.874005	0.903389	0.144335	0.270644	0.217294
chr8	94435051	94436002			0.742425	0.760321	0.795456	0.816095	0.774948	0.0857281	0.0794687	0.204728
chr14	54216206	54216382	Traj4	ENSMUSG00000076924	0.712082	0.620342	0.608211	0.674272	0.898609	0.0641753	0.0586851	0.0739937
chr4	156015042	156015250	Tnfrsf4	ENSMUSG00000029075	0.924032	0.860613	0.884755	0.94312	0.911116	0.35476	0.168766	0.238292
chr11	43380281	43380732	Gm12148	ENSMUSG00000084889	0.96938	0.845796	0.888622	0.900209	0.963982	0.196696	0.287291	0.300049
chr17	80128657	80128955	Galm	ENSMUSG00000035473	0.948279	0.808829	0.905256	0.929967	0.892477	0.340883	0.179977	0.223582
chr15	6581192	6581406	Fyb	ENSMUSG00000022148	0.659071	0.406229	0.565369	0.633324	0.860903	0.0178227	0.00321975	0.0127336
chr3	106485770	106487140	2010016I18Rik	ENSMUSG00000091575	0.745672	0.575053	0.626391	0.7769	0.813346	0.0722368	0.094906	0.0317106
chr14	54216132	54216365	Traj4	ENSMUSG00000076924	0.710372	0.618256	0.605912	0.672228	0.897568	0.0629885	0.0570957	0.0739378
chr4	156014978	156015333	Tnfrsf4	ENSMUSG00000029075	0.924084	0.860572	0.88475	0.94303	0.911141	0.355553	0.169397	0.239083
chr3	59296683	59296900	Gm43589	ENSMUSG00000104550	0.877657	0.900313	0.889222	0.913324	0.826871	0.163996	0.24902	0.267735
chr14	54206361	54207596	Traj12	ENSMUSG00000076917	0.689801	0.617697	0.705661	0.644529	0.844836	0.0250447	0.0872702	0.0533313
chr19	10736449	10736589	Cd5	ENSMUSG00000024669	0.749805	0.784288	0.831429	0.829259	0.888746	0.129282	0.227725	0.1379
chr14	54206361	54207489	Traj12	ENSMUSG00000076917	0.69013	0.617578	0.704731	0.644456	0.844527	0.0242306	0.0881228	0.0531036
chr3	106485818	106486350	Dennd2d	ENSMUSG00000027901	0.735106	0.557192	0.61075	0.761229	0.80444	0.0632063	0.0764262	0.0222193
chr14	54214827	54214956	Traj5	ENSMUSG00000076923	0.724688	0.601461	0.587181	0.656073	0.898904	0.0530732	0.0463267	0.0869273
chr5	115730106	115730449	Bicdl1	ENSMUSG00000041609	0.843189	0.890248	0.772634	0.909708	0.906519	0.0989773	0.300165	0.263241
chr2	174599414	174600101	Vmn1r-ps1	ENSMUSG00000082353	0.768974	0.820401	0.919393	0.901656	0.857342	0.136429	0.247058	0.228396
chr11	119143130	119143572	Gm11755	ENSMUSG00000086547	0.856626	0.790207	0.69637	0.642393	0.904439	0.0898182	0.240738	0.103996
chr14	54214827	54215015	Traj5	ENSMUSG00000076923	0.724133	0.601294	0.586191	0.655265	0.898625	0.0527798	0.0461092	0.0865976
chr1	78453651	78454678	4833412K13Rik	ENSMUSG00000104018	0.900154	0.844155	0.855875	0.889425	0.955114	0.229564	0.248535	0.223581
chr14	54217801	54217977	Traj2	ENSMUSG00000076926	0.79018	0.70167	0.663697	0.725476	0.939938	0.114682	0.141048	0.120573
chr14	54167444	54167645	Traj50	ENSMUSG00000076881	0.770439	0.762056	0.759053	0.877745	0.826343	0.0482461	0.151381	0.266179
chr14	54217801	54218030	Traj2	ENSMUSG00000076926	0.79003	0.702194	0.664125	0.725652	0.939927	0.115092	0.141263	0.121221
chr16	43695136	43695184	Tigit	ENSMUSG00000071552	0.921724	0.596388	0.613133	0.777609	0.829091	0.172498	0.0970711	0.102196
chr14	54217869	54217977	Traj2	ENSMUSG00000076926	0.790208	0.70236	0.664175	0.725726	0.940017	0.115188	0.141478	0.121356
chr3	153910796	153911258	Snord45b	ENSMUSG00000064731	0.94761	0.809345	0.866729	0.882476	0.905191	0.127937	0.235346	0.354088
chr4	156013942	156014163	Tnfrsf4	ENSMUSG00000029075	0.909639	0.748393	0.760372	0.874804	0.86978	0.229088	0.156258	0.16877
chr14	54214827	54215253	Traj4	ENSMUSG00000076924	0.722551	0.600981	0.584329	0.653734	0.897938	0.0522679	0.0456963	0.0856917
chr3	101284380	101285646	Cd2	ENSMUSG00000027863	0.714335	0.628512	0.749542	0.806955	0.706897	0.0800737	0.0299184	0.104862
chr9	40453853	40454055	Gramd1b	ENSMUSG00000040111	0.961058	0.907056	0.915213	0.883185	0.949906	0.131757	0.236557	0.556528
chr2	78975758	78975895	Gm37004	ENSMUSG00000102286	0.878392	0.688014	0.818006	0.893674	0.914162	0.163348	0.141475	0.295789
chr14	54214827	54216603	Traj4	ENSMUSG00000076924	0.715556	0.607736	0.591664	0.660056	0.897116	0.0563064	0.0500949	0.0797508
chr10	68039280	68040469	Rtkn2	ENSMUSG00000037846	0.867603	0.673807	0.655061	0.784653	0.916909	0.147462	0.148054	0.136642
chr14	54214827	54215302	Traj4	ENSMUSG00000076924	0.72154	0.600869	0.583581	0.653112	0.897549	0.0520834	0.0455313	0.0851239
chr11	43380386	43380633	Gm12148	ENSMUSG00000084889	0.969645	0.845647	0.890031	0.901581	0.963802	0.198479	0.289779	0.302762
chr11	117114106	117114375	Sec14l1	ENSMUSG00000020823	0.823743	0.666131	0.829812	0.901199	0.846003	0.0797347	0.234756	0.20798
chr14	54217933	54217977	Traj2	ENSMUSG00000076926	0.790073	0.703272	0.66485	0.726036	0.94006	0.115867	0.141906	0.122424
chr3	106485715	106487140	2010016I18Rik	ENSMUSG00000091575	0.740476	0.571251	0.621418	0.769171	0.810339	0.0701567	0.0892699	0.029141
chr3	106485715	106487095	2010016I18Rik	ENSMUSG00000091575	0.738879	0.568623	0.61906	0.76684	0.80898	0.0687933	0.0865009	0.0276807
chr14	54217801	54218218	Traj2	ENSMUSG00000076926	0.78939	0.702934	0.665001	0.725877	0.93968	0.115794	0.141416	0.122335
chr16	43695136	43695195	Tigit	ENSMUSG00000071552	0.920248	0.595703	0.612005	0.777975	0.829579	0.173184	0.0970229	0.102259
chr2	78975537	78975759	Gm37004	ENSMUSG00000102286	0.87691	0.687925	0.81952	0.889717	0.913636	0.16104	0.139894	0.299089
chr7	126366930	126367354	Mir7058	ENSMUSG00000099017	0.830669	0.784365	0.881116	0.906274	0.951711	0.190292	0.322191	0.166623
chr2	78975511	78975895	Gm37004	ENSMUSG00000102286	0.877032	0.68775	0.818984	0.890521	0.913591	0.161716	0.14037	0.298036
chr17	80168039	80168138	Galm	ENSMUSG00000035473	0.867336	0.833526	0.769812	0.704413	0.918159	0.129632	0.260145	0.142009
chr4	48051809	48051819	Nr4a3	ENSMUSG00000028341	0.186096	0.266044	0.207795	0.29086	0.153684	0.922429	0.895993	0.787227
chr2	78975511	78975863	Gm37004	ENSMUSG00000102286	0.876775	0.687753	0.819301	0.889774	0.913511	0.161256	0.14005	0.298702
chr17	80167990	80168138	Galm	ENSMUSG00000035473	0.869737	0.83812	0.774622	0.709502	0.920542	0.132125	0.266013	0.145172
chr14	54213712	54213862	Traj5	ENSMUSG00000076923	0.707665	0.609882	0.702093	0.758111	0.908464	0.110529	0.0780481	0.112576
chr5	115729877	115730367	Bicdl1	ENSMUSG00000041609	0.899919	0.924267	0.86669	0.936575	0.934727	0.204203	0.300766	0.271956
chr10	13059921	13060158	Plagl1	ENSMUSG00000019817	0.806872	0.816404	0.674181	0.636653	0.915983	0.146449	0.124779	0.132975
chr9	44984803	44984927	Cd3d	ENSMUSG00000032094	0.743283	0.619227	0.664569	0.730379	0.872697	0.059801	0.139224	0.0597622
chr14	54207896	54208056	Traj11	ENSMUSG00000076918	0.683521	0.610653	0.703899	0.653369	0.854413	0.0523835	0.0604211	0.0629386
chr14	54207942	54208043	Traj11	ENSMUSG00000076918	0.683515	0.610588	0.703795	0.653408	0.854426	0.0524594	0.0603494	0.0629759
chr17	31206497	31206681	Ubash3a	ENSMUSG00000042345	0.75562	0.635194	0.690213	0.825668	0.889181	0.0900614	0.115886	0.1556
chr3	153910796	153911085	Snord45b	ENSMUSG00000064731	0.954806	0.826085	0.881249	0.894296	0.914587	0.138616	0.249393	0.368343
chr16	43695183	43695195	Tigit	ENSMUSG00000071552	0.918365	0.594814	0.610546	0.778437	0.8302	0.174051	0.0969522	0.102329
chr4	156014978	156015515	Tnfrsf4	ENSMUSG00000029075	0.92451	0.862423	0.887143	0.943826	0.912063	0.360853	0.171826	0.243159
chr14	54207896	54208109	Traj11	ENSMUSG00000076918	0.68364	0.610123	0.702407	0.653923	0.85466	0.0529378	0.0599968	0.0632061
chr8	94436319	94436863			0.81562	0.838514	0.837515	0.871013	0.934601	0.181366	0.17929	0.265105
chr2	174599524	174599567	Vmn1r-ps1	ENSMUSG00000082353	0.673049	0.752326	0.876622	0.854752	0.789572	0.105887	0.175051	0.154001
chr14	54215252	54215302	Traj4	ENSMUSG00000076924	0.716283	0.600243	0.579504	0.649729	0.895507	0.0510646	0.0446301	0.0821693
chr14	54207960	54208056	Traj11	ENSMUSG00000076918	0.683702	0.609642	0.701237	0.654359	0.854842	0.0534515	0.0595754	0.063459
chr4	117132833	117132982	Plk3	ENSMUSG00000028680	0.8282	0.734538	0.622713	0.838724	0.885079	0.175296	0.162048	0.0981673
chr8	84702302	84702671	Lyl1	ENSMUSG00000034041	0.131099	0.34012	0.221843	0.295813	0.0165948	0.83834	0.825695	0.822881
chr4	83321060	83321147	Ttc39b	ENSMUSG00000038172	0.787589	0.814868	0.814595	0.883275	0.795631	0.185534	0.15209	0.159675
chr11	119143130	119143643	Gm11755	ENSMUSG00000086547	0.855582	0.788064	0.694252	0.642284	0.901741	0.0911763	0.240796	0.104598
chr4	83321049	83321197	Ttc39b	ENSMUSG00000038172	0.787276	0.814804	0.814565	0.883311	0.795257	0.185434	0.151978	0.159674
chr16	84709674	84710556	Mir155hg	ENSMUSG00000097418	0.899664	0.901327	0.863517	0.857804	0.942321	0.207997	0.244944	0.2661
chr3	101284310	101285646	Cd2	ENSMUSG00000027863	0.72504	0.637454	0.757922	0.809139	0.718548	0.0918348	0.0404502	0.111774
chr14	54215252	54215645	Traj4	ENSMUSG00000076924	0.713055	0.601033	0.580871	0.650829	0.894715	0.0517242	0.0450982	0.0803094
chr12	32202915	32203158	Pik3cg	ENSMUSG00000020573	0.815923	0.72698	0.790236	0.846813	0.745299	0.0955503	0.112335	0.199375
chr14	54215252	54215920	Traj4	ENSMUSG00000076924	0.710184	0.602811	0.584033	0.653452	0.894262	0.0530797	0.0462637	0.0784238
chr14	54215457	54215958	Traj4	ENSMUSG00000076924	0.707659	0.604329	0.586647	0.655623	0.893842	0.0542224	0.0472536	0.0767622
chr14	54215252	54215696	Traj4	ENSMUSG00000076924	0.711681	0.601594	0.581904	0.651676	0.894435	0.0521748	0.0454567	0.0794765
chr14	54215252	54215741	Traj4	ENSMUSG00000076924	0.711152	0.601868	0.582404	0.652089	0.894341	0.0523888	0.0456344	0.0791429
chr15	6585343	6585629	Fyb	ENSMUSG00000022148	0.769229	0.532481	0.717482	0.666838	0.83081	0.0647291	0.0940428	0.0493951
chr14	54215687	54215741	Traj4	ENSMUSG00000076924	0.707347	0.603536	0.585469	0.654608	0.893593	0.0537181	0.0467067	0.0768099
chr14	54215457	54215645	Traj4	ENSMUSG00000076924	0.709826	0.601824	0.582238	0.651928	0.893922	0.0523839	0.0455664	0.0784496
chr14	54215591	54215696	Traj4	ENSMUSG00000076924	0.708155	0.602793	0.584093	0.653461	0.893659	0.0531539	0.0462079	0.077386
chr7	126367788	126368065	Mir7058	ENSMUSG00000099017	0.621993	0.550093	0.607594	0.729955	0.863679	0.023999	0.0780914	0.0344579
chr17	80167853	80168198	Galm	ENSMUSG00000035473	0.870122	0.839498	0.776548	0.712003	0.920661	0.134324	0.269424	0.147826
chr3	106485715	106486350	Dennd2d	ENSMUSG00000027901	0.727383	0.55404	0.604766	0.749843	0.800595	0.0613737	0.0699745	0.0195435
chr10	68039280	68040612	Rtkn2	ENSMUSG00000037846	0.86935	0.684308	0.663757	0.790208	0.916832	0.148956	0.159757	0.141481
chr13	44320343	44320556	1700029N11Rik	ENSMUSG00000098144	0.903922	0.80454	0.728159	0.797952	0.89454	0.181228	0.218437	0.142054
chr17	80167853	80168117	Galm	ENSMUSG00000035473	0.873222	0.845383	0.782677	0.71848	0.923769	0.137545	0.276955	0.151915
chr12	85598026	85598303	Jdp2	ENSMUSG00000034271	0.268696	0.256395	0.29473	0.251655	0.101587	0.88581	0.821894	0.926438
chr11	43380281	43380643	Gm12148	ENSMUSG00000084889	0.969794	0.845592	0.891004	0.902496	0.963637	0.201259	0.292058	0.305954
chr16	43695136	43695393	Tigit	ENSMUSG00000071552	0.91578	0.594988	0.610137	0.779573	0.831096	0.176023	0.0976588	0.103351
chr8	94435428	94435497			0.711045	0.73509	0.779865	0.802003	0.745426	0.0684832	0.0675973	0.180042
chr14	54206126	54207596	Traj12	ENSMUSG00000076917	0.690965	0.609341	0.69186	0.643939	0.841817	0.0229532	0.0882657	0.0525439
chr3	106485237	106485461	2010016I18Rik	ENSMUSG00000091575	0.695343	0.58398	0.592737	0.672934	0.812074	0.0560205	0.0311745	0.00633049
chr1	144003032	144003209	Rgs2	ENSMUSG00000026360	0.0989939	0.250893	0.0836954	0.0968966	0.107082	0.684387	0.931466	0.647371
chr2	174599414	174600158	Vmn1r-ps1	ENSMUSG00000082353	0.782818	0.830208	0.925007	0.908082	0.86684	0.144412	0.260396	0.244919
chr3	106485404	106485461	2010016I18Rik	ENSMUSG00000091575	0.697781	0.579196	0.592805	0.680476	0.809758	0.0560287	0.0331842	0.00679694
chr10	13060013	13060158	Plagl1	ENSMUSG00000019817	0.808424	0.812006	0.661814	0.635673	0.917142	0.144503	0.127507	0.1333
chr17	83158223	83158302	Pkdcc	ENSMUSG00000024247	0.905736	0.90471	0.876544	0.940622	0.880389	0.221545	0.287886	0.238399
chr14	54465582	54465645	Lrp10	ENSMUSG00000022175	0.953598	0.834729	0.684019	0.864019	0.912085	0.161979	0.211529	0.273785
chr8	84041309	84041769	Il27ra	ENSMUSG00000005465	0.793137	0.557549	0.649565	0.716238	0.876708	0.0652587	0.129631	0.0780929
chr14	54208788	54208952	Traj9	ENSMUSG00000076919	0.692394	0.601788	0.640112	0.67576	0.872512	0.0666177	0.0515128	0.0633769
chr3	153910725	153911258	Snord45b	ENSMUSG00000064731	0.950182	0.816964	0.872972	0.887057	0.908863	0.13598	0.246433	0.360132
chr1	64615438	64615976	Mettl21a	ENSMUSG00000025956	0.954976	0.870887	0.913518	0.855581	0.978567	0.404509	0.091973	0.374624
chr4	156014978	156015588	Tnfrsf4	ENSMUSG00000029075	0.924943	0.864183	0.889446	0.944556	0.912953	0.366263	0.174491	0.24744
chr14	54208710	54208952	Traj9	ENSMUSG00000076919	0.692216	0.601581	0.641503	0.675315	0.871795	0.0665018	0.0516493	0.0637445
chr17	83158190	83158316	Pkdcc	ENSMUSG00000024247	0.905596	0.904594	0.876484	0.940475	0.880236	0.221962	0.288315	0.238965
chr14	54206591	54206799	Traj12	ENSMUSG00000076917	0.69647	0.613764	0.678171	0.643834	0.840797	0.0149776	0.0994583	0.050866
chr1	165791402	165791631	Cd247	ENSMUSG00000005763	0.712005	0.647924	0.668565	0.799566	0.923168	0.0925019	0.164201	0.100693
chr14	54208710	54208930	Traj9	ENSMUSG00000076919	0.692139	0.601386	0.642386	0.675041	0.871257	0.0664562	0.0517735	0.0640657
chr14	54206092	54207596	Traj12	ENSMUSG00000076917	0.691269	0.606192	0.68718	0.643732	0.840717	0.0223309	0.0884026	0.0522826
chr14	54182232	54182330	Traj36	ENSMUSG00000090494	0.655972	0.691286	0.762203	0.757892	0.66688	0.0404024	0.0676293	0.0652449
chr4	109674494	109674677	Faf1	ENSMUSG00000010517	0.959654	0.811103	0.811034	0.855532	0.990037	0.177017	0.269052	0.29483
chr11	119143130	119143667	Gm11755	ENSMUSG00000086547	0.854601	0.786034	0.692444	0.642392	0.899111	0.0927438	0.241281	0.105387
chr3	89386427	89386513	Zbtb7b	ENSMUSG00000028042	0.786755	0.611862	0.535458	0.55704	0.854079	0.0664566	0.0252499	0.0594696
chr3	106485860	106486094	2010016I18Rik	ENSMUSG00000091575	0.724036	0.547753	0.6004	0.747109	0.796436	0.059757	0.0677217	0.0181828
chr14	54208710	54208906	Traj9	ENSMUSG00000076919	0.692038	0.601178	0.643418	0.674717	0.870655	0.0663943	0.0519073	0.0644129
chr14	54208788	54208861	Traj9	ENSMUSG00000076919	0.692154	0.601151	0.642951	0.67488	0.870775	0.066476	0.0519188	0.064419
chr7	126357853	126358018	Mir7058	ENSMUSG00000099017	0.860074	0.724274	0.79841	0.826652	0.780696	0.0839166	0.277033	0.113449
chr9	40453517	40454172	Gramd1b	ENSMUSG00000040111	0.960561	0.908252	0.913913	0.882839	0.948304	0.138072	0.240657	0.555071
chr14	54208710	54208861	Traj9	ENSMUSG00000076919	0.691902	0.600948	0.644675	0.674321	0.869954	0.0663086	0.0520562	0.0648018
chr5	115729861	115730367	Bicdl1	ENSMUSG00000041609	0.903298	0.926537	0.872098	0.93829	0.936458	0.216549	0.304587	0.275616
chr10	68039280	68040164	Rtkn2	ENSMUSG00000037846	0.87435	0.661768	0.649158	0.777418	0.920626	0.158489	0.146174	0.142142
chr11	43380014	43380811	Gm12148	ENSMUSG00000084889	0.9697	0.84576	0.890948	0.902387	0.963559	0.204912	0.293115	0.308864
chr16	84709674	84710616	Mir155hg	ENSMUSG00000097418	0.898487	0.901496	0.863404	0.859021	0.941584	0.21307	0.248949	0.266868
chr12	76373942	76374200	Zbtb1	ENSMUSG00000033454	0.763463	0.721699	0.716833	0.831658	0.833026	0.093234	0.25299	0.0596833
chr9	21072441	21072499	Fdx1l	ENSMUSG00000079677	0.904013	0.894423	0.816787	0.745126	0.863252	0.0605163	0.214388	0.394302
chr4	156015239	156015333	Tnfrsf4	ENSMUSG00000029075	0.925718	0.869344	0.895793	0.947194	0.915298	0.375449	0.17645	0.253015
chr11	93884051	93884244	Utp18	ENSMUSG00000054079	0.782651	0.852735	0.783718	0.868549	0.902982	0.16487	0.204121	0.204404
chr9	44984810	44984927	Cd3d	ENSMUSG00000032094	0.738124	0.612323	0.657973	0.723474	0.867825	0.0591799	0.13743	0.0588665
chr11	43383520	43383814	Gm12148	ENSMUSG00000084889	0.679597	0.776509	0.649635	0.528739	0.94627	0.138193	0.068019	0.1131
chr19	5801626	5802325	Gm37376	ENSMUSG00000102349	0.639621	0.628483	0.728685	0.636625	0.751794	0.0828005	0.006628	0.00733184
chr3	59296749	59296900	Gm43589	ENSMUSG00000104550	0.878057	0.900983	0.889623	0.913475	0.826514	0.170731	0.255683	0.276213
chr10	68039280	68040733	Rtkn2	ENSMUSG00000037846	0.871258	0.690636	0.669383	0.793593	0.917147	0.152273	0.169848	0.147154
chr14	54182232	54182365	Traj36	ENSMUSG00000090494	0.653899	0.690208	0.76124	0.757177	0.66734	0.0409147	0.0678765	0.0675153
chr1	165791402	165791741	Cd247	ENSMUSG00000005763	0.721402	0.64675	0.675443	0.794187	0.928666	0.092233	0.170118	0.111604
chr3	153910851	153910963	Snord45b	ENSMUSG00000064731	0.959058	0.83944	0.892172	0.901904	0.920781	0.150954	0.267039	0.377897
chr17	31205161	31206956	Ubash3a	ENSMUSG00000042345	0.707495	0.567316	0.593257	0.785516	0.890879	0.0877468	0.0715938	0.105734
chr16	84709755	84710556	Mir155hg	ENSMUSG00000097418	0.899108	0.903024	0.864874	0.86131	0.942061	0.215537	0.251617	0.268869
chr17	80167990	80168488	Galm	ENSMUSG00000035473	0.859723	0.822344	0.760636	0.69655	0.908834	0.128936	0.252063	0.140516
chr12	85598026	85598208	Jdp2	ENSMUSG00000034271	0.283408	0.272409	0.309804	0.26485	0.109495	0.89233	0.831911	0.934964
chr1	165791527	165791741	Cd247	ENSMUSG00000005763	0.727295	0.64621	0.679113	0.79153	0.932876	0.0921584	0.173239	0.11663
chr3	101284117	101285646	Cd2	ENSMUSG00000027863	0.73064	0.64286	0.761874	0.810516	0.724246	0.101724	0.0501053	0.119632
chr16	84709691	84710616	Mir155hg	ENSMUSG00000097418	0.89828	0.901999	0.863796	0.860087	0.941482	0.215438	0.251029	0.267703
chr14	54182305	54182345	Traj36	ENSMUSG00000090494	0.6529	0.689605	0.760779	0.756832	0.66725	0.0411386	0.0679463	0.0683953
chr10	13060121	13060158	Plagl1	ENSMUSG00000019817	0.810706	0.804938	0.64549	0.636505	0.918811	0.143539	0.132962	0.134552
chr1	165791540	165791741	Cd247	ENSMUSG00000005763	0.729984	0.645893	0.681007	0.790073	0.934519	0.0920936	0.174855	0.119483
chr14	54165473	54165589	Traj52	ENSMUSG00000076879	0.858274	0.916064	0.84217	0.828212	0.90252	0.0838801	0.287359	0.338371
chr3	89386427	89386476	Zbtb7b	ENSMUSG00000028042	0.783278	0.607191	0.533626	0.553405	0.850351	0.0655898	0.0250648	0.0597233
chr3	37230243	37230609	Gm12534	ENSMUSG00000086517	0.882004	0.782709	0.842752	0.831927	0.856973	0.154351	0.274272	0.157608
chr7	126367040	126367125	Mir7058	ENSMUSG00000099017	0.838177	0.79368	0.890082	0.911026	0.953768	0.201966	0.342435	0.17724
chr19	18747410	18747605	Trpm6	ENSMUSG00000024727	0.606096	0.819972	0.645549	0.766772	0.926395	0.0907995	0.154051	0.153234
chr4	48051839	48051871	Nr4a3	ENSMUSG00000028341	0.201757	0.275074	0.223754	0.297002	0.167781	0.931922	0.890033	0.802063
chr17	83158832	83158939	Pkdcc	ENSMUSG00000024247	0.931384	0.92238	0.901484	0.956181	0.917705	0.299546	0.2967	0.237261
chr15	6581024	6581406	Fyb	ENSMUSG00000022148	0.645327	0.397603	0.556812	0.625022	0.849359	0.0163189	0.00350123	0.0117975
chr9	21072441	21072505	Fdx1l	ENSMUSG00000079677	0.896596	0.887491	0.805516	0.734764	0.855023	0.0582052	0.207481	0.38186
chr12	112694317	112694472	Gm30238	ENSMUSG00000103898	0.648931	0.84536	0.660897	0.844952	0.750222	0.126569	0.137424	0.0846565
chr14	54206477	54206646	Traj12	ENSMUSG00000076917	0.698103	0.60501	0.661618	0.643074	0.837766	0.0129746	0.100769	0.0500817
chr3	37230119	37230609	Gm12534	ENSMUSG00000086517	0.880527	0.778806	0.844333	0.831562	0.856904	0.157519	0.269623	0.15738
chr7	126366930	126367318	Mir7058	ENSMUSG00000099017	0.836262	0.791285	0.887391	0.909681	0.953259	0.200802	0.3397	0.17723
chr3	37230119	37230392	Gm12534	ENSMUSG00000086517	0.877702	0.770203	0.847825	0.831058	0.857158	0.163351	0.258778	0.156627
chr11	43380426	43380450	Gm12148	ENSMUSG00000084889	0.970413	0.845265	0.894556	0.905898	0.963127	0.207721	0.299108	0.314527
chr4	32405808	32405963	Bach2	ENSMUSG00000040270	0.905827	0.769596	0.772855	0.798292	0.907125	0.224238	0.20738	0.141904
chr14	54205857	54207596	Traj12	ENSMUSG00000076917	0.691936	0.595328	0.672674	0.64307	0.836984	0.0206481	0.0881939	0.0514643
chr16	84709724	84710616	Mir155hg	ENSMUSG00000097418	0.898049	0.90252	0.864199	0.861208	0.941364	0.217976	0.253249	0.268578
chr14	54182232	54182464	Traj36	ENSMUSG00000090494	0.651331	0.689132	0.760024	0.756285	0.668898	0.0416276	0.0683432	0.0710218
chr4	48051665	48051705	Nr4a3	ENSMUSG00000028341	0.196856	0.264951	0.19319	0.287426	0.155096	0.896487	0.910898	0.768395
chr9	21072361	21072505	Fdx1l	ENSMUSG00000079677	0.908007	0.898187	0.825879	0.754268	0.868252	0.0647355	0.226656	0.408658
chr4	156013731	156013991	Tnfrsf4	ENSMUSG00000029075	0.90673	0.72619	0.744126	0.858648	0.865107	0.218934	0.162454	0.166214
chr12	32202538	32202709	Pik3cg	ENSMUSG00000020573	0.863125	0.767045	0.8528	0.882677	0.834484	0.14761	0.172907	0.273048
chr11	87743098	87743195	Supt4a	ENSMUSG00000020485	0.863555	0.908761	0.900439	0.909129	0.928474	0.181336	0.321773	0.271325
chr11	93884078	93884126	Utp18	ENSMUSG00000054079	0.799366	0.86491	0.798263	0.877342	0.906842	0.176295	0.219053	0.21876
chr19	5801916	5802325	Gm37376	ENSMUSG00000102349	0.636323	0.624686	0.724801	0.629701	0.750832	0.0813217	0.0059082	0.00779358
chr3	153910768	153910988	Snord45b	ENSMUSG00000064731	0.959488	0.841134	0.893455	0.9028	0.921482	0.15426	0.271531	0.379385
chr14	54182305	54182427	Traj36	ENSMUSG00000090494	0.650947	0.688758	0.75986	0.756156	0.668323	0.0416708	0.068282	0.0709806
chr14	54205857	54207489	Traj12	ENSMUSG00000076917	0.692259	0.594411	0.670764	0.642962	0.836465	0.0198823	0.0888597	0.0512265
chr4	32424126	32424955	Bach2	ENSMUSG00000040270	0.787859	0.641032	0.765605	0.682378	0.825587	0.137915	0.0865051	0.0820692
chr4	156015239	156015515	Tnfrsf4	ENSMUSG00000029075	0.926226	0.871274	0.89834	0.94796	0.916296	0.38185	0.179726	0.258166
chr2	78976241	78976435	Gm37004	ENSMUSG00000102286	0.871045	0.685321	0.807352	0.891138	0.90758	0.170207	0.149828	0.286552
chr4	156013756	156013943	Tnfrsf4	ENSMUSG00000029075	0.906536	0.72461	0.742842	0.857501	0.864731	0.218155	0.16283	0.16598
chr14	54177943	54178121	Traj40	ENSMUSG00000076890	0.631535	0.652057	0.721809	0.71384	0.680943	0.0234212	0.0727571	0.00898853
chr17	31209787	31209961	Ubash3a	ENSMUSG00000042345	0.741652	0.549642	0.725803	0.658438	0.858762	0.0553019	0.0994658	0.0874955
chr11	119143130	119143702	Gm11755	ENSMUSG00000086547	0.85286	0.782409	0.689567	0.64296	0.894271	0.0960837	0.242927	0.107203
chr14	54167644	54167731	Traj50	ENSMUSG00000076881	0.762466	0.738036	0.742346	0.869853	0.805619	0.0505676	0.14232	0.254966
chr14	54182232	54182516	Traj36	ENSMUSG00000090494	0.65008	0.688731	0.759415	0.755847	0.670128	0.0420142	0.0686495	0.0730658
chr8	94436393	94436863			0.809504	0.835012	0.833764	0.868468	0.934177	0.187683	0.186589	0.267697
chr4	48051665	48051699	Nr4a3	ENSMUSG00000028341	0.199553	0.265779	0.19356	0.287687	0.156763	0.895483	0.911496	0.768575
chr4	48051852	48051883	Nr4a3	ENSMUSG00000028341	0.205844	0.277309	0.227516	0.298521	0.17133	0.933729	0.888841	0.805242
chr3	37230042	37230244	Gm12534	ENSMUSG00000086517	0.874971	0.764235	0.850259	0.83017	0.856616	0.169458	0.252227	0.15653
chr14	54205789	54207596	Traj12	ENSMUSG00000076917	0.692075	0.591113	0.667613	0.642832	0.835543	0.0201406	0.087896	0.0511664
chr4	109674494	109674605	Faf1	ENSMUSG00000010517	0.959762	0.813111	0.813433	0.856618	0.989863	0.183077	0.2735	0.304579
chr11	43380014	43380675	Gm12148	ENSMUSG00000084889	0.970194	0.84553	0.893789	0.905127	0.963149	0.210423	0.298769	0.315916
chr17	80168197	80168398	Galm	ENSMUSG00000035473	0.851086	0.807775	0.746841	0.683148	0.899343	0.124383	0.237388	0.13438
chr14	54182344	54182427	Traj36	ENSMUSG00000090494	0.649184	0.687965	0.759032	0.755546	0.669183	0.0421427	0.0685677	0.0732386
chr14	54205789	54207489	Traj12	ENSMUSG00000076917	0.692391	0.590079	0.665591	0.64272	0.83499	0.0193839	0.0885274	0.0509265
chr9	21072463	21072505	Fdx1l	ENSMUSG00000079677	0.887938	0.879346	0.791708	0.722105	0.845278	0.0551776	0.198432	0.366277
chr14	54213244	54213433	Traj5	ENSMUSG00000076923	0.683898	0.611421	0.746754	0.794046	0.911525	0.136521	0.11111	0.125557
chr12	76375105	76375408	Zbtb1	ENSMUSG00000033454	0.756209	0.646789	0.72333	0.777656	0.808637	0.105924	0.135906	0.0670696
chr3	106485715	106485751	2010016I18Rik	ENSMUSG00000091575	0.705838	0.545901	0.588268	0.717647	0.790293	0.05629	0.0516959	0.0120104
chr2	44425893	44426033	Gm22867	ENSMUSG00000088124	0.916045	0.785042	0.877386	0.877781	0.92704	0.200988	0.158935	0.379785
chr3	106485715	106485861	2010016I18Rik	ENSMUSG00000091575	0.707576	0.543974	0.588814	0.721911	0.789478	0.0565654	0.0542634	0.0128793
chr3	37229897	37230392	Gm12534	ENSMUSG00000086517	0.874528	0.764512	0.850197	0.829778	0.856086	0.170851	0.253073	0.156787
chr3	106485715	106485819	2010016I18Rik	ENSMUSG00000091575	0.706766	0.544622	0.588488	0.720099	0.78969	0.0564317	0.0531818	0.0125045
chr17	31209765	31209961	Ubash3a	ENSMUSG00000042345	0.739273	0.546138	0.722334	0.656108	0.856047	0.0542825	0.098745	0.0855806
chr3	106485747	106485771	2010016I18Rik	ENSMUSG00000091575	0.706499	0.544656	0.58833	0.719631	0.78964	0.0563832	0.0528995	0.0123994
chr12	99626744	99626836	1700064M15Rik	ENSMUSG00000100211	0.933243	0.868276	0.92999	0.879758	0.870652	0.190595	0.299179	0.272743
chr1	60761001	60761141	Cd28	ENSMUSG00000026012	0.711594	0.706611	0.734665	0.707596	0.786848	0.0712093	0.0821723	0.101662
chr8	84041476	84041769	Il27ra	ENSMUSG00000005465	0.728286	0.483292	0.575114	0.674689	0.839025	0.0236212	0.0738246	0.0404581
chr15	8615708	8616021	Slc1a3	ENSMUSG00000005360	0.920789	0.93411	0.843818	0.870994	0.923316	0.228113	0.311104	0.230259
chr14	54218610	54218728	Traj1	ENSMUSG00000076927	0.765579	0.704803	0.682079	0.724352	0.924312	0.121612	0.135771	0.130831
chr9	40453517	40454109	Gramd1b	ENSMUSG00000040111	0.958772	0.906887	0.913556	0.882876	0.948629	0.141758	0.249942	0.56266
chr3	101284928	101285457	Cd2	ENSMUSG00000027863	0.66715	0.593788	0.709096	0.799675	0.652884	0.0487075	0.00524953	0.0947722
chr7	126367000	126367145	Mir7058	ENSMUSG00000099017	0.839593	0.795435	0.891417	0.911794	0.954158	0.205772	0.34863	0.181635
chr11	119143527	119143572	Gm11755	ENSMUSG00000086547	0.846965	0.771093	0.669527	0.632423	0.883298	0.0917228	0.223822	0.100952
chr17	83158856	83158939	Pkdcc	ENSMUSG00000024247	0.931673	0.922573	0.902008	0.956165	0.918306	0.304725	0.299727	0.240532
chr19	5802044	5802325	Gm37376	ENSMUSG00000102349	0.6321	0.62097	0.721743	0.625577	0.74775	0.0790735	0.0057494	0.00808235
chr2	128378636	128379911	Gm14010	ENSMUSG00000079053	0.800322	0.677015	0.721489	0.726155	0.816517	0.0658264	0.10473	0.158406
chr4	48051839	48051901	Nr4a3	ENSMUSG00000028341	0.209078	0.278994	0.230237	0.299679	0.174056	0.934711	0.888141	0.807251
chr11	117114208	117114393	Sec14l1	ENSMUSG00000020823	0.778902	0.597145	0.767791	0.862602	0.787286	0.0459114	0.189933	0.165274
chr12	76373942	76374063	Zbtb1	ENSMUSG00000033454	0.754883	0.716218	0.710143	0.82439	0.825894	0.090795	0.254482	0.0591522
chr11	115477078	115477145	Armc7	ENSMUSG00000057219	0.750643	0.587392	0.61188	0.504074	0.846899	0.0347607	0.0568549	0.0466557
chr15	8615708	8616050	Slc1a3	ENSMUSG00000005360	0.920985	0.93457	0.843786	0.871019	0.923482	0.231043	0.309583	0.230819
chr7	126357673	126358418	Mir7058	ENSMUSG00000099017	0.861035	0.734581	0.805143	0.828137	0.788041	0.0932533	0.296285	0.12412
chr15	8615959	8616021	Slc1a3	ENSMUSG00000005360	0.921809	0.936923	0.84302	0.870691	0.924152	0.242408	0.298885	0.230543
chr1	165791630	165791741	Cd247	ENSMUSG00000005763	0.750949	0.643186	0.69661	0.77778	0.946434	0.0914591	0.188273	0.144417
chr3	153910962	153911559	Gm24494	ENSMUSG00000065738	0.899208	0.730777	0.80749	0.823105	0.848453	0.0900114	0.187516	0.296259
chr16	84709826	84710616	Mir155hg	ENSMUSG00000097418	0.897493	0.903513	0.864945	0.86346	0.941061	0.223393	0.257933	0.270316
chr7	126357673	126358327	Mir7058	ENSMUSG00000099017	0.859996	0.732212	0.80301	0.826933	0.785333	0.0927025	0.292778	0.122878
chr12	32202934	32203158	Pik3cg	ENSMUSG00000020573	0.802286	0.717138	0.772368	0.833213	0.723687	0.0915746	0.110947	0.189143
chr14	54167659	54167762	Traj50	ENSMUSG00000076881	0.760639	0.731928	0.738175	0.867658	0.799245	0.0512883	0.140029	0.252101
chr14	54218610	54218927	Traj1	ENSMUSG00000076927	0.759904	0.702349	0.684025	0.723117	0.918799	0.119181	0.13352	0.129164
chr10	17549390	17549481	Cited2	ENSMUSG00000039910	0.895451	0.837765	0.85623	0.891638	0.9316	0.219613	0.203958	0.301756
chr19	10736154	10737035	Cd5	ENSMUSG00000024669	0.743984	0.781818	0.829757	0.824108	0.884559	0.137672	0.231068	0.154593
chr4	32426156	32427052	Bach2	ENSMUSG00000040270	0.914372	0.825886	0.817639	0.858549	0.908549	0.169716	0.277602	0.229891
chr17	31205109	31207076	Ubash3a	ENSMUSG00000042345	0.709455	0.571179	0.59628	0.78614	0.886632	0.0948066	0.0769054	0.111748
chr2	174599414	174599567	Vmn1r-ps1	ENSMUSG00000082353	0.650774	0.73549	0.860137	0.840113	0.77003	0.103585	0.16654	0.147136
chr11	115477098	115477167	Armc7	ENSMUSG00000057219	0.75007	0.589326	0.609806	0.508464	0.843772	0.0353789	0.0547373	0.0480552
chr10	17549361	17549560	Cited2	ENSMUSG00000039910	0.894769	0.836952	0.854913	0.891284	0.93043	0.218166	0.203967	0.301595
chr14	54218718	54218927	Traj1	ENSMUSG00000076927	0.758023	0.701588	0.684717	0.72271	0.917065	0.118541	0.132773	0.128662
chr14	54206361	54206592	Traj12	ENSMUSG00000076917	0.698914	0.593172	0.644592	0.642256	0.833963	0.0114394	0.100486	0.0493132
chr8	84041221	84041769	Il27ra	ENSMUSG00000005465	0.805197	0.575722	0.665296	0.725584	0.883681	0.0835524	0.152782	0.0985273
chr11	115477015	115477167	Armc7	ENSMUSG00000057219	0.74836	0.585308	0.611151	0.501588	0.84593	0.0345606	0.0566679	0.0462007
chr10	17549438	17549604	Cited2	ENSMUSG00000039910	0.892633	0.834346	0.850793	0.890201	0.926882	0.212918	0.203241	0.30035
chr8	84702169	84702764	Lyl1	ENSMUSG00000034041	0.127823	0.332578	0.225351	0.290281	0.0165464	0.826278	0.815179	0.805227
chr15	8615959	8616050	Slc1a3	ENSMUSG00000005360	0.921997	0.937255	0.843146	0.870824	0.924317	0.245427	0.298516	0.231733
chr17	80167579	80168198	Galm	ENSMUSG00000035473	0.876542	0.853921	0.794085	0.732931	0.926035	0.152326	0.298376	0.169756
chr7	126357673	126358319	Mir7058	ENSMUSG00000099017	0.858914	0.730221	0.801157	0.825593	0.782977	0.0928397	0.290602	0.122453
chr3	153910805	153910855	Snord45b	ENSMUSG00000064731	0.961699	0.84884	0.899627	0.906869	0.924819	0.162759	0.283992	0.384343
chr3	153910705	153910988	Snord45b	ENSMUSG00000064731	0.960989	0.846358	0.897561	0.905701	0.923792	0.161829	0.281776	0.383823
chr10	17549343	17549391	Cited2	ENSMUSG00000039910	0.898019	0.841001	0.861183	0.892897	0.93566	0.227121	0.206101	0.304512
chr17	31209765	31209855	Ubash3a	ENSMUSG00000042345	0.734793	0.539193	0.71582	0.65185	0.851094	0.0519839	0.0972142	0.0814102
chr14	54218867	54218927	Traj1	ENSMUSG00000076927	0.75423	0.699896	0.685971	0.721883	0.913286	0.116751	0.131269	0.127497
chr9	13701706	13702733	Maml2	ENSMUSG00000031925	0.965822	0.878413	0.825312	0.883209	0.969126	0.242699	0.294376	0.264661
chr10	17549343	17549362	Cited2	ENSMUSG00000039910	0.898344	0.841418	0.861811	0.893054	0.936162	0.228152	0.206456	0.304942
chr11	88103099	88103801	Cuedc1	ENSMUSG00000018378	0.960277	0.950716	0.868929	0.948083	0.801133	0.270071	0.287206	0.252753
chr14	54218610	54219120	Traj1	ENSMUSG00000076927	0.753377	0.6992	0.686011	0.721699	0.911553	0.115402	0.13099	0.126952
chr14	54175536	54175727	Traj42	ENSMUSG00000076888	0.853701	0.647556	0.645441	0.590852	0.853755	0.101705	0.0901063	0.111534
chr10	17549343	17549726	Cited2	ENSMUSG00000039910	0.894065	0.83618	0.85356	0.890886	0.929079	0.217434	0.204809	0.302267
chr14	54218610	54219178	Traj1	ENSMUSG00000076927	0.752348	0.698653	0.686293	0.721478	0.910227	0.114667	0.130606	0.126562
chr17	80173484	80173608	Gm25706	ENSMUSG00000088453	0.891191	0.829733	0.814792	0.837796	0.825888	0.171552	0.158793	0.272092
chr17	31209787	31209811	Ubash3a	ENSMUSG00000042345	0.733896	0.537792	0.714511	0.650991	0.85011	0.0515298	0.096908	0.0805698
chr11	43378307	43378453	Mir146	ENSMUSG00000065601	0.890663	0.838736	0.833006	0.823343	0.944095	0.212783	0.210188	0.258489
chr11	43378307	43378438	Mir146	ENSMUSG00000065601	0.88759	0.83813	0.830692	0.820015	0.943532	0.210977	0.209031	0.255837
chr17	31204895	31206936	Ubash3a	ENSMUSG00000042345	0.724737	0.583801	0.606796	0.80427	0.910147	0.125911	0.0905437	0.126337
chr2	128377681	128378262	Gm14010	ENSMUSG00000079053	0.781344	0.640726	0.779778	0.717386	0.808346	0.0847167	0.124497	0.120698
chr13	63901074	63901563	Ercc6l2	ENSMUSG00000021470	0.223313	0.201834	0.268928	0.26549	0.146032	0.887265	0.844658	0.847656
chr14	54218610	54219312	Traj1	ENSMUSG00000076927	0.751017	0.697894	0.686635	0.721197	0.908263	0.113586	0.130132	0.126016
chr15	6581005	6581406	Fyb	ENSMUSG00000022148	0.636151	0.391879	0.5511	0.619442	0.841596	0.0153543	0.0036908	0.0111929
chr17	80173376	80173555	Gm25706	ENSMUSG00000088453	0.909243	0.857714	0.839472	0.85289	0.863398	0.202387	0.173671	0.303201
chr17	31209713	31209961	Ubash3a	ENSMUSG00000042345	0.734169	0.538883	0.714893	0.651033	0.850095	0.052341	0.097316	0.0818657
chr2	128379144	128379822	Gm14010	ENSMUSG00000079053	0.802302	0.682419	0.713878	0.727492	0.81695	0.0658998	0.107351	0.166605
chr12	112694317	112694458	Gm30238	ENSMUSG00000103898	0.633278	0.832852	0.643418	0.832973	0.734178	0.118795	0.126413	0.0807805
chr11	115477078	115477251	Armc7	ENSMUSG00000057219	0.746994	0.588179	0.608509	0.508461	0.840392	0.0355777	0.0529444	0.0481802
chr12	32202538	32202631	Pik3cg	ENSMUSG00000020573	0.864596	0.769045	0.8548	0.882318	0.839118	0.154643	0.183021	0.279702
chr19	10736140	10737035	Cd5	ENSMUSG00000024669	0.742998	0.781988	0.83023	0.823865	0.884148	0.139212	0.232588	0.157709
