# Supplementary material for: Profiling of epigenetic marker regions in murine ILCs under homeostatic and inflammatory conditions
Source: J Exp Med. 2022 Aug 8;219(10):e20210663. doi: 10.1084/jem.20210663 (PMC9386974; doi:10.1084/jem.20210663)
Supplement: Table S3 — shows the methylation values of single CpG motifs located in ILC2 marker regions of immune cell subsets. [file JEM_20210663_TableS3.xlsx]

## Sheet: Sheet1
Table S3: Methylation values of single CpG motifs located in ILC2 marker regions
Values correspond to heatmap shown in Figure 4
Marker region	Motif	B cell (1)	B cell (2)	Myeloid cell (1)	Myeloid cell (2)	CD4+ Tn (1)	CD4+ Tn (2)	CD4+ Tmem (1)	CD4+ Tmem (2)	CD8+ Tn (1)	CD8+ Tn (2)	CD8+ Tmem (1)	CD8+ Tmem (2)		ILC2 (methylome)
Ptgir_2	1	nd	nd	nd	nd	nd	69	5	42	84	97	61	66		13
	2	79	78	27	35	53	80	35	32	76	76	59	59		50
	3	96	93	24	33	71	82	35	38	94	100	45	53		29
	4	75	75	17	25	54	58	25	23	72	77	40	40		14
	5	69	70	20	28	53	61	23	25	68	72	34	38		14
Chdh	1	67	67	28	33	22	25	63	66	24	17	37	20		40
	2	55	47	23	21	19	24	57	51	18	24	25	13		8
	3	58	61	24	20	10	12	51	41	10	11	25	11		10
	4	80	79	41	42	9	10	47	46	7	11	26	11		18
	5	95	95	58	65	24	27	75	79	23	30	45	29		20
Bcl11b	1	88	88	87	88	3	8	7	11	6	9	13	32		42
	2	76	77	76	79	4	5	8	7	7	10	14	28		46
	3	58	70	61	62	3	4	5	13	5	6	11	20		40
	4	82	84	84	83	3	7	9	17	4	5	13	23		44
	5	77	84	74	74	9	16	15	nd	13	15	14	24		14
	6	74	76	75	76	10	16	13	19	17	14	15	28		21
	7	73	76	77	78	4	7	7	8	8	7	10	23		29
Nmur1	1	100	99	97	99	100	100	100	99	100	100	99	100		64
	2	98	84	92	93	90	100	83	96	90	93	77	83		50
	3	88	87	90	93	89	89	81	78	90	88	81	83		33
	4	65	65	69	61	69	65	60	60	68	66	56	57		31
	5	75	76	75	72	nd	84	71	76	78	78	67	68		36
Gata3	1	83	80	83	73	86	68	79	81	84	82	67	57		42
	2	75	80	80	77	70	68	77	92	79	86	64	57		53
	3	95	96	97	96	93	92	89	97	94	96	81	77		42
	4	100	98	100	100	90	94	91	100	96	92	75	67		35
	5	77	88	70	84	77	61	73	87	83	85	64	57		67
Il4_1	1	77	80	67	59	78	87	59	88	86	82	53	49		25
Neb	1	80	83	79	nd	83	83	79	73	79	66	72	65		22
	2	91	95	88	74	83	83	83	79	92	70	81	72		29
	3	100	100	97	83	82	100	77	76	69	nd	85	66		10
	4	88	88	88	80	80	80	85	76	86	74	85	76		27
Rem2	1	7	28	75	67	73	76	88	85	92	93	89	83		0
	2	11	21	73	78	85	84	92	91	85	83	73	82		25
	3	14	10	80	89	84	78	87	92	82	80	98	80		25
	4	14	21	79	79	82	79	88	88	72	71	94	82		25
Ptpn13	1	96	94	94	97	92	97	94	94	97	98	86	95		58
	2	94	93	93	94	91	94	91	92	97	83	87	93		50
	3	88	88	86	86	81	87	83	79	92	78	72	83		35
	4	79	78	77	76	77	68	67	65	87	82	60	71		39
	5	91	91	92	90	85	93	72	74	71	76	78	84		50
	6	90	88	92	90	78	93	71	73	100	100	78	80		50
Il1rl1	1	94	86	77	nd	84	85	44	nd	88	90	73	73		42
	2	91	90	81	76	86	84	60	55	83	84	79	75		43
	3	87	77	81	79	90	85	49	53	82	85	80	79		36
	4	88	95	68	67	88	95	75	70	100	98	94	94		38
	5	97	94	86	88	94	96	80	79	98	97	96	93		57
Il5	1	100	100	100	100	100	100	98	100	100	100	93	100		0
	2	92	92	91	96	93	98	87	87	92	96	85	88		50
	3	74	75	76	78	73	82	69	64	78	72	65	64		33
	4	91	92	92	91	92	93	84	86	94	94	90	89		60
