# Supplementary material for: Profiling of epigenetic marker regions in murine ILCs under homeostatic and inflammatory conditions
Source: J Exp Med. 2022 Aug 8;219(10):e20210663. doi: 10.1084/jem.20210663 (PMC9386974; doi:10.1084/jem.20210663)
Supplement: Table S4 — shows the methylation values of single CpG motifs located in ILC2 marker regions of cells from untreated and IL-33–treated mice. [file JEM_20210663_TableS4.xlsx]

## Sheet: Sheet1
Table S4: Methylation values of single CpG motifs located in ILC2 marker regions
Values correspond to heatmap shown in Figure 5B
Marker region	Motif	NK cells (1)	NK cells (2)	NK cells + IL-33 (1)	NK cells + IL-33 (2)	ILC2 (1)	ILC2 + IL-33 (1)	ILC2 + IL-33 (2)
Ptgir_2	1	86	86	84	84	nd	8	nd
	2	75	76	70	73	nd	9	7
	3	79	81	77	81	33	4	3
	4	66	63	75	66	29	2	2
	5	60	66	69	62	29	4	4
Bcl11b	1	86	91	84	85	33	29	35
	2	76	80	80	82	33	26	32
	3	80	83	73	73	23	15	18
	4	91	92	90	90	23	16	15
	5	83	70	73	75	13	13	10
	6	82	83	82	82	27	14	17
	7	85	84	83	82	44	10	13
Gata3	1	83	74	82	86	51	3	4
	2	87	86	88	90	55	3	3
	3	96	98	98	98	56	4	3
	4	94	97	96	100	53	4	4
	5	81	78	81	84	48	3	3
Il4_1	1	71	82	74	66	56	3	3
Il1rl1	1	90	90	88	89	14	3	6
	2	84	83	83	84	37	4	6
	3	85	86	83	85	36	4	5
	4	95	92	95	95	46	14	16
	5	95	95	95	95	47	10	10
Il5	1	98	100	100	100	50	9	nd
	2	97	92	100	95	49	3	nd
	3	80	84	84	79	32	4	8
	4	94	87	90	95	64	13	13
Values correspond to heatmap shown in Figure 5D
Marker region	Motif	NK cells (1)	NK cells (2)	NK cells + IL-33 (1)	NK cells + IL-33 (2)	ILC2 (1)	ILC2 + IL-33 (1)	ILC2 + IL-33 (2)
Ptgir_2	1	86	99	92	83	13	9	3
	2	74	85	75	77	10	21	3
	3	79	nd	73	80	7	11	2
	4	61	97	69	64	6	9	2
	5	62	nd	65	61	6	17	3
Bcl11b	1	91	94	91	80	44	10	25
	2	89	92	89	71	42	37	25
	3	nd	90	69	67	31	4	24
	4	97	98	88	82	29	4	25
	5	76	84	80	63	25	4	27
	6	89	93	88	78	31	4	27
	7	78	95	93	80	24	3	27
Gata3	1	87	77	82	78	8	9	27
	2	88	90	88	88	5	4	18
	3	97	94	94	97	5	10	29
	4	96	97	100	95	6	4	24
	5	83	81	74	84	6	5	21
Il4_1	1	86	76	86	73	18	67	77
Il1rl1	1	91	89	87	91	11	13	11
	2	86	86	85	84	18	17	9
	3	82	87	91	87	23	20	9
	4	92	94	94	93	40	41	21
	5	94	95	97	93	35	36	16
Il5	1	100	100	100	100	27	15	45
	2	97	95	94	93	18	14	40
	3	82	67	77	77	14	18	38
	4	94	94	96	92	22	35	48
